# Supplementary material for: Autocrine IGF-II-Associated Cancers: From a Rare Paraneoplastic Event to a Hallmark in Malignancy
Source: Biomedicines. 2023 Dec 22;12(1):40. doi: 10.3390/biomedicines12010040 (PMC10813354; doi:10.3390/biomedicines12010040)
Supplement: Supplementary file 1 [file biomedicines-12-00040-s001.zip]

Archive with 1 entries (1 files):
- biomedicines-2766713-supplementary.xlsx
