# Supplementary material for: Autocrine IGF-II-Associated Cancers: From a Rare Paraneoplastic Event to a Hallmark in Malignancy
Source: Biomedicines. 2023 Dec 22;12(1):40. doi: 10.3390/biomedicines12010040 (PMC10813354; doi:10.3390/biomedicines12010040)
Supplement: Supplementary file 1 [file biomedicines-12-00040-s001.zip › biomedicines-2766713-supplementary.xlsx]

## Sheet: Table 1 Fig2 literature
Authors	Year	Title	Issue	Journal	Volume	Issue	pages	Publication date	Month	Article Type	Abstract	ISSN	DOI	PMCID	Accession Number	Abstract2	link	Institution	Column41	Column42
M. Y. Afacan;N. Ayoglu;M. K. Ozsahin;H. Botanlioglu	2023	A Case of Malignant Myxofibrosarcoma With Hypoglycemia Attacks		Cureus	15	5	e38387	2023-06-02	May	Case Reports	A Case of Malignant Myxofibrosarcoma With Hypoglycemia Attacks	2168-8184 (Print)//2168-8184 (Electronic)//2168-8184 (Linking)	doi: 10.7759/cureus.38387.	10231523	37265904	Myxofibrosarcoma is a malignant mesenchymal tumor and a fibroblastic sarcoma of the elderly. Myxofibrosarcoma can be low-grade or high-grade depending on the cell characteristics. Wide surgical resection with or without radiotherapy and chemotherapy is the basis of its treatment. Sometimes, tumor cells secrete insulin or insulin-like substances and cause hypoglycemia attacks. Here, we intend to d…	http://www.ncbi.nlm.nih.gov/pubmed/37265904	Department of Orthopaedics and Traumatology, Istanbul University-Cerrahpasa, Cerrahpasa Medical Faculty, Istanbul, TUR.
S. Agrawal;R. Nair;B. Malali;B. Nayal	2013	Case of benign phyllodes tumour associated with hypoglycemia		Malays J Med Sci	20	2	67-9	2013-08-29	Mar		Case of benign phyllodes tumour associated with hypoglycemia	1394-195X (Print)//2180-4303 (Electronic)//1394-195X (Linking)	Agrawal, Saurabh//Nair, Rajesh//Malali, Bharath//Nayal, Bhavna//Malaysia//Malays J Med Sci. 2013 Mar;20(2):67-9.	3744002	23983580	Benign phyllodes tumour is a rare non-cancerous growth of the breast characterized by a solitary unilateral tumour in one breast, or rarely multifocal in one or both breasts. It is diagnosed on the basis of physical examination, imaging studies, and fine-needle aspiration cytology. In this report, we present a case of benign phyllodes tumour with an unusual presentation of recurrent attacks of hy…	http://www.ncbi.nlm.nih.gov/pubmed/23983580	Department of General Surgery, Kasturba Medical College, Manipal University, Manipal 576104, India.
N. Ahluwalia;R. Attia;A. Green;P. Cane;T. Routledge	2015	Doege-Potter Syndrome		Ann R Coll Surg Engl	97	7	e105-7	2015-09-29	Oct	Case Reports	Doege-Potter Syndrome	1478-7083 (Electronic)//0035-8843 (Print)//0035-8843 (Linking)	doi: 10.1308	5210140	26414372	Doege-Potter syndrome is a rare paraneoplastic syndrome presenting as a hypoinsulinaemic hypoglycaemia from the ectopic secretion of a prohormone of insulin-like growth factor II (IGF-II) from a solitary fibrous tumour. Surgical resection is curative in the majority of cases. If, however, the diagnosis is not suspected and treatment is delayed, it can lead to hypoxic cerebral injury or death. The…	http://www.ncbi.nlm.nih.gov/pubmed/26414372	Guy's and St Thomas' NHS Foundation Trust , UK.
L. Akavia;I. Krause	2017	Extreme Hypoglycaemia in Anaplastic Large Cell Lymphoma		Eur J Case Rep Intern Med	4	2	000510	2017-03-27			Extreme Hypoglycaemia in Anaplastic Large Cell Lymphoma	2284-2594 (Electronic)//2284-2594 (Linking)	doi: 10.12890/2016_000510	6346898	30755920	INTRODUCTION: Hypoglycaemia associated with non-islet cell tumours (NICTH) is a rare entity in patients with extra-pancreatic malignancies, mostly attributed to large mesenchymal or epithelial tumours. Anaplastic large cell lymphoma has not previously been associated with NICTH, making this the first publication of such a report. PATIENT AND METHODS: A 22-year-old, non-diabetic patient was admitt…	http://www.ncbi.nlm.nih.gov/pubmed/30755920	Rabin Medical Center, Beilinson Hospital, Petach Tikva, Israel.//Sackler Faculty of Medicine, Tel Aviv University, Tel Aviv, Israel.
M. S. Alharbi	2014	A 94-year-old man with recurrent hypoglycemia caused by non-islet cell tumor hypoglycemia (NICTH)		Int J Health Sci (Qassim)	8	4	430-3	2015-03-18	Oct	Case Reports	A 94-year-old man with recurrent hypoglycemia caused by non-islet cell tumor hypoglycemia (NICTH)	1658-3639 (Print)//1658-3639 (Linking)		4350897	25780362	Non-islet cell tumor hypoglycemia (NICTH) is a rare but serious paraneoplastic syndrome in which a tumor secretes the high molecular weight form of IGF-II, causing hypoglycemia and requiring early diagnosis and management. Here, I report a rare case of NICTH caused by fibrosarcoma in a 94-year-old male with recurrent hypoglycemia. This case report describes the clinical presentation and diagnosti…	http://www.ncbi.nlm.nih.gov/pubmed/25780362	Department of Internal Medicine and Endocrine, Faculty of Medicine, Qassim University, Qassim, KSA.
J. M. Ali;A. Ali;M. Van Leuven;W. R. Bartosik	2017	Giant solitary fibrous tumour of the pleura an unpredictable entity: case series and literature review		Ann R Coll Surg Engl	99	6	e165-e171	2017-07-01	Jul	Case Reports	Giant solitary fibrous tumour of the pleura an unpredictable entity: case series and literature review	1478-7083 (Electronic)//0035-8843 (Print)//0035-8843 (Linking)	doi: 10.1308/rcsann.2017.0067.	5696978	28660826	A small proportion of tumours can undergo malignant transformation. We report a case series of five patients diagnosed with giant solitary fibrous tumours of the pleura. These cases highlight the unpredictable nature of this disease process, with significant variability in clinical course observed, from indolence to aggressive progression. Three patients were found to have malignant disease on ex…	http://www.ncbi.nlm.nih.gov/pubmed/28660826	Department of Thoracic Surgery, Norfolk and Norwich University Hospitals NHS Trust , Norwich , UK.//Department of Histopathology, Norfolk and Norwich University Hospitals NHS Trust , Norwich , UK.
H. R. Alkaissi;Z. Mostel;S. I. McFarlane	2022	Duplication of AKT2 Gene in Ovarian Cancer: A Potentially Novel Mechanism for Tumor-Induced Hypoglycemia		Cureus	14	6	e25813	2022-07-14	Jun	Case Reports	Duplication of AKT2 Gene in Ovarian Cancer: A Potentially Novel Mechanism for Tumor-Induced Hypoglycemia	2168-8184 (Print)//2168-8184 (Electronic)//2168-8184 (Linking)	doi: 10.7759/cureus.25813	9271230	35822150	Severe hypoglycemia occurs with different types of tumors, including islet cell and non-islet cell tumors. Non-islet cell tumor hypoglycemia (NICTH) is a rare and potentially life-threatening complication of malignancy. The primary underlying mechanism of NICTH proposed in the literature includes paraneoplastic overproduction of insulin-like growth factor-2 (IGF-2), the production of autoantibodi…	http://www.ncbi.nlm.nih.gov/pubmed/35822150	Internal Medicine, Kings County Hospital Center, Brooklyn, USA.//Internal Medicine, Veterans Affairs Medical Center, Brooklyn, USA.//Internal Medicine, State University of New York Downstate Medical Center, Brooklyn, USA.//Internal Medicine, Downstate-Health Science University, Brooklyn, USA.
M. O. Andrade;N. D. C. de Sousa;P. S. do Amaral;S. C. S. da Costa;Lgca de Lima;D. M. Lourenco;O. Feher	2022	Doege-Potter syndrome associated to metastatic solitary fibrous tumor		Autops Case Rep	12		e2021412	2022-12-27		Case Reports	Doege-Potter syndrome associated to metastatic solitary fibrous tumor	2236-1960 (Print)//2236-1960 (Electronic)//2236-1960 (Linking)	doi: 10.4322/acr.2021.412	9762516	36569984	Solitary fibrous tumor (SFT) is a rare fibroblastic mesenchymal neoplasm with an estimated annual incidence of 0.35 per 100,000 individuals. Doege-Potter syndrome is a paraneoplastic syndrome related to solitary fibrous tumor clinically characterized by hypoglycemia, occurring in less than 5% of cases. Herein, we report a case of metastatic SFT associated with recurrent severe hypoglycemia. A 43-…	http://www.ncbi.nlm.nih.gov/pubmed/36569984	Universidade de Sao Paulo (USP), Instituto do Cancer do Estado de Sao Paulo, Faculdade de Medicina, Departamento de Oncologia Clinica, Sao Paulo, SP, Brasil.//Universidade de Sao Paulo (USP), Instituto do Cancer do Estado de Sao Paulo, Faculdade de Medicina, Departamento de Endocrinologia, Sao Paulo, SP, Brasil.//Universidade de Sao Paulo (USP), Instituto do Cancer do Estado de Sao Paulo, Faculda…
Y. Arakawa;H. Miyake;H. Horiguchi;T. Inokuchi;N. Hino;T. Ogasawara;T. Kuroda;S. Yamasaki	2018	Overexpression of IGF2 and IGF2 receptor in malignant solitary fibrous tumor with hypoglycemia: a case report		Surg Case Rep	4	1	106	2018-09-01	Aug 30		Overexpression of IGF2 and IGF2 receptor in malignant solitary fibrous tumor with hypoglycemia: a case report	2198-7793 (Print)//2198-7793 (Electronic)//2198-7793 (Linking)	doi: 10.1186/s40792-018-0508-2.	6117228	30168002	BACKGROUND: Solitary fibrous tumor (SFT) is a prototypical mesenchymal neoplasm that induces non-islet cell tumor hypoglycemia (NICTH) due to overproduction of insulin-like growth factor 2 (IGF2). We here report the case of a malignant SFT associated with a hypoglycemia attack. CASE PRESENTATION: An 81-year-old man with a large subphrenic mass presented with hypoglycemia and loss of consciousness…	http://www.ncbi.nlm.nih.gov/pubmed/30168002	Department of Surgery, Tokushima Municipal Hospital, Kitajyosanjima 2-34, Tokushima, 770-0812, Japan. yarakawa53@yahoo.co.jp.//Department of Surgery, Tokushima Municipal Hospital, Kitajyosanjima 2-34, Tokushima, 770-0812, Japan.//Department of Pathology, Tokushima Municipal Hospital, Kitajyosanjima 2-34, Tokushima, 770-0812, Japan.//Department of Endocrinology, Tokushima Municipal Hospital, Kitaj…
W. F. Barra;G. Castro;A. O. Hoff;S. A. Siqueira;P. M. Hoff	2010	Symptomatic hypoglycemia related to inappropriately high igf-ii serum levels in a patient with desmoplastic small round cell tumor		Case Rep Med	2010		684045	2010-07-02		Case Reports	Symptomatic hypoglycemia related to inappropriately high igf-ii serum levels in a patient with desmoplastic small round cell tumor	1687-9635 (Electronic)//1687-9627 (Print)	doi: 10.1155/2010/684045	2892690	20592985	A 45-year old man was diagnosed with desmoplastic small round cell tumor (DSRCT) with involvement of the peritoneum and pelvis. Disease progression was observed despite systemic chemotherapy. Six months after diagnosis, he developed severe hypoglycemia presented with seizures. He received intravenous glucose infusion and hydrocortisone with poor glycemic control, but with seizures resolution. The…	http://www.ncbi.nlm.nih.gov/pubmed/20592985	Departamento de Oncologia Clinica, Instituto do Cancer do Estado de Sao Paulo, Faculdade de Medicina da Universidade de Sao Paulo, Sao Paulo, Brazil.
D. M. Berrebi;O. Symczyk;T. Cater;A. Adelanwa;P. Bacaj;A. A. Thomay;A. Haider	2021	Outside the Thorax: Doege-Potter Syndrome Presenting as a Retroperitoneal Abdominal Mass		Case Rep Endocrinol	2021		9919321	2021-06-10		Case Reports	Outside the Thorax: Doege-Potter Syndrome Presenting as a Retroperitoneal Abdominal Mass	2090-6501 (Print)//2090-651X (Electronic)//2090-651X (Linking)	doi: 10.1155/2021/9919321	8159632	34104499	OBJECTIVE: We present a case of refractory hypoglycemia, weight loss, and retroperitoneal solitary fibrous tumor. Case report. A 68-year-old female presented with symptomatic hypoglycemia, weight loss, and abdominal mass identified on CT scan of the abdomen. Blood work during symptomatic hypoglycemia was consistent with an IGF-2-producing tumor. The abdominal mass pathology was consistent with so…	http://www.ncbi.nlm.nih.gov/pubmed/34104499	School of Medicine, West Virginia University, Morgantown, WV, USA.//Department of Endocrinology, Department of Medicine, West Virginia University, Morgantown, WV, USA.//Department of Pathology, Anatomy and Laboratory Medicine, West Virginia University, Morgantown, WV, USA.//Department of Surgery, Division of Surgical Oncology, West Virginia University, Morgantown, WV, USA.
E. M. Bessell;C. Selby;I. O. Ellis	1999	Severe hypoglycaemia caused by raised insulin-like growth factor II in disseminated breast cancer		J Clin Pathol	52	10	780-1	2000-02-16	Oct	Case Reports	Severe hypoglycaemia caused by raised insulin-like growth factor II in disseminated breast cancer	0021-9746 (Print)//1472-4146 (Electronic)//0021-9746 (Linking)	doi: 10.1136/jcp.52.10.780.	501577	10674040	A 60 year old woman with disseminated ductal carcinoma of the breast developed non-islet cell tumour induced hypoglycaemia (NICTH). The concentrations of the two insulin-like growth factors, IGF-I and IGF-II, were < 2 nmol/l and 94.1 nmol/l, respectively. The IGF-II to IGF-I ratio was > 47 (normal < 10). Insulin (< 3 mu/l) and C peptide (< 100 pmol/l) were both undetectable.	http://www.ncbi.nlm.nih.gov/pubmed/10674040	Department of Clinical Oncology, Nottingham City Hospital, UK.
N. Bhuiyan;P. Sharma	2019	Non-islet Cell Tumor-induced Hypoinsulinemic Hypoglycemia in the Setting of Metastatic Desmoplastic Round Cell Tumor		Cureus	11	5	e4669	2019-07-23	May 15	Case Reports	Non-islet Cell Tumor-induced Hypoinsulinemic Hypoglycemia in the Setting of Metastatic Desmoplastic Round Cell Tumor	2168-8184 (Print)//2168-8184 (Electronic)//2168-8184 (Linking)	doi: 10.7759/cureus.4669.	6634271	31328061	A 24-year-old male with metastatic desmoplastic round cell tumor was admitted for fatigue and weakness after chemotherapy. The patient was found to be hypotensive, pancytopenic, and bacteremic. Early treatment with intravenous antibiotics and fluids was efficacious. The hospital course was complicated by recurrent hypoglycemia that was refractory to the standard hypoglycemia protocol. Initial wor…	http://www.ncbi.nlm.nih.gov/pubmed/31328061	Internal Medicine, University of Miami, Miller School of Medicine, Atlantis, USA.
C. E. Boschetti;R. Vitagliano;G. Imola;N. Cornacchini;M. L. Colella;G. Tartaro;G. Colella	2022	Solitary Extrapleural Fibrous Tumor in Salivary Glands: Our Experience-Case Series and Literature Review		Diagnostics (Basel)	12	11		2022-11-12	Nov 4	Case Reports	Solitary Extrapleural Fibrous Tumor in Salivary Glands: Our Experience-Case Series and Literature Review	2075-4418 (Print)//2075-4418 (Electronic)//2075-4418 (Linking)	doi: 10.3390/diagnostics12112688.	9688987	36359531	(1) Background: Extrapleural solitary fibrous tumors (ESFTs) are rare oncological entities occurring in the head and neck, and even more so in the salivary glands. The clinical presentation and histologic features are usually unspecific, resulting in frequent misclassification. As an unusual tumor, ESTFs have an unpredictable clinical behavior. (2) Methods: We present two clinical cases referred …	http://www.ncbi.nlm.nih.gov/pubmed/36359531	Oral and Maxillofacial Surgery Unit, Multidisciplinary Department of Medical-Surgical and Dental Special- 8 ties, University of Campania "Luigi Vanvitelli", Via Luigi de Crecchio, 6, 80138 Naples, Italy.
H. Bukamur;E. Karem;S. Fares;S. Sigdel;E. Alkhankan;F. Zeid	2019	A series of two cases of rare tumors: Solitary fibrous tumor of the pleura		Respir Med Case Rep	28		100872	2019-06-14		Case Reports	A series of two cases of rare tumors: Solitary fibrous tumor of the pleura	2213-0071 (Print)//2213-0071 (Electronic)//2213-0071 (Linking)	doi: 10.1016/j.rmcr.2019.100872. eCollection 2019.	6554494	31194146	Solitary fibrous tumors of the pleura (SFTPs) are rare neoplasms of mesenchymal origin most commonly arising in the pleura and have a benign biological behavior in the majority of cases. Most patients with SFTPs are asymptomatic; however, symptoms are mostly related to the mass effect within the thoracic cavity. Chest computed tomography (CT) scanning is the radiographic test of choice, but findi…	http://www.ncbi.nlm.nih.gov/pubmed/31194146	Department of Pulmonary Medicine, Marshall University, Joan C. Edwards School of Medicine, Huntington, WV, 25701, USA.//Department of Internal Medicine, Marshall University, Joan C. Edwards School of Medicine, Huntington, WV, 25701, USA.//Allergy and Immunology Section, Internal Medicine Department, Rush University Medical Center, Chicago, IL, 60612, USA.//Department of Pathology Medicine, Marsha…
E. D. Buras;E. Weatherup;J. Wyckoff	2018	Subcutaneous glucagon infusion and continuous glucose monitoring enable effective management of hypoglycemia in a patient with IGF-2-producing hemangiopericytoma		Clin Diabetes Endocrinol	4		2	2018-01-18		Case Reports	Subcutaneous glucagon infusion and continuous glucose monitoring enable effective management of hypoglycemia in a patient with IGF-2-producing hemangiopericytoma	2055-8260 (Print)//2055-8260 (Electronic)//2055-8260 (Linking)	doi: 10.1186/s40842-017-0053-0. eCollection 2018.	5761185	29340167	BACKGROUND: Ectopic insulin-like growth factor (IGF)-2 production is a rare complication of an array of epithelial and mesenchymal tumors, and can clinically manifest as life-threatening hypoglycemia. CASE PRESENTATION: A 49-year-old woman with 13-year history of metastatic hemangiopericytoma, previously treated with multiple rounds of chemotherapy and palliative radiation, presented to the emerg…	http://www.ncbi.nlm.nih.gov/pubmed/29340167	Department of Internal Medicine; Division of Metabolism, Endocrinology and Diabetes, University of Michigan, Domino's Farms Lobby C. 24 Frank Lloyd Wright Drive, Ann Arbor, MI 48106-9484 USA. ISNI: 0000000086837370. GRID: grid.214458.e
J. D. Campista-Jacquez;H. R. Romero-Talamas	2021	Solitary fibrous tumor of the left adrenal gland associated with Doege-Potter syndrome. Case report		Cir Cir	89	S2	34-37	2021-12-22		Case Reports	Solitary fibrous tumor of the left adrenal gland associated with Doege-Potter syndrome. Case report	2444-054X (Electronic)//0009-7411 (Linking)	doi: 10.24875/CIRU.21000035.		34932534	We present the case of a 71-year-old man with a history of type 2 diabetes mellitus manifesting abdominal pain, weight loss, dyspnea on small efforts, muscle weakness, and left subcostal swelling. Associated with this, he developed frequent episodes of syncope, diaphoresis, and night sweats, during which blood glucose levels below 50 mg/dL and improvement were documented after the administration …	http://www.ncbi.nlm.nih.gov/pubmed/34932534	Servicio Social. Hospital Angeles Chihuahua, Chihuahua, Chihuahua, Mexico.//Departamento de Cirugia General. Hospital Angeles Chihuahua, Chihuahua, Chihuahua, Mexico.//Servicio de Ensenanza. Hospital Angeles Chihuahua, Chihuahua, Chihuahua, Mexico.
G. Cardillo;L. Carbone;F. Carleo;N. Masala;P. Graziano;A. Bray;M. Martelli	2009	Solitary fibrous tumors of the pleura: an analysis of 110 patients treated in a single institution		Ann Thorac Surg	88	5	1632-7	2009-10-27	Nov		Solitary fibrous tumors of the pleura: an analysis of 110 patients treated in a single institution	1552-6259 (Electronic)//0003-4975 (Linking)	doi: 10.1016/j.athoracsur.2009.07.026.		19853123	BACKGROUND: Solitary (localized) fibrous tumors of the pleura (SFTP) are rare slow-growing neoplasms that generally have a favorable prognosis. The aim of this paper is to evaluate the predictors of outcome in a series of 110 patients with SFTP. METHODS: The records of 110 patients (63 men; mean age 56.4 years; range, 17 to 79) surgically treated for SFTP from July 1990 to February 2008, were eva…	http://www.ncbi.nlm.nih.gov/pubmed/19853123	Unit of Thoracic Surgery, Azienda Ospedaliera San Camillo Forlanini, Rome, Italy. gcardillo@scamilloforlanini.rm.it
L. Carson;A. Johnston;G. A. Follows;A. Santarsieri	2023	Relapsed mantle cell lymphoma presenting with lactic acidosis and hypoglycemia: A case report		Clin Case Rep	11	1	e6838	2023-01-17	Jan	Case Reports	Relapsed mantle cell lymphoma presenting with lactic acidosis and hypoglycemia: A case report	2050-0904 (Print)//2050-0904 (Electronic)//2050-0904 (Linking)	doi: 10.1002/ccr3.6838. eCollection 2023 Jan.	9834148	36644610	Lactic acidosis and hypoglycemia are rare presentations of malignancy with a poor prognosis. We present the case of a mantle cell lymphoma patient who relapsed with lactic acidosis and hypoglycemia. Although blood glucose, pH, and lactate normalized following chemotherapy and intensive care support, the patient died from ventilator-associated pneumonia.	http://www.ncbi.nlm.nih.gov/pubmed/36644610	University of Cambridge School of Clinical Medicine Cambridge UK.//Cambridge University Hospitals NHS Foundation Trust Cambridge UK.
J. K. Chan;W. Cheuk;L. C. Ho;J. M. Wen	2012	Recurrent meningeal hemangiopericytoma with multiple metastasis and hypoglycemia: a case report		Case Rep Med	2012		628756	2012-10-02			Recurrent meningeal hemangiopericytoma with multiple metastasis and hypoglycemia: a case report	1687-9635 (Electronic)//1687-9627 (Print)	doi: 10.1155/2012/628756. Epub 2012 Sep 16.	3457717	23024657	Aims. We report on the unusual case of a 43-year-old man who developed recurrent meningeal hemangiopericytoma and presented with hypoglycemia 6 years after excision of the tumor. Methods and Results. We utilized computed tomography to assure multiple tumor metastasis and cranial recurrence of previous meningeal hemangiopericytoma and clinical laboratory tests and immunohistochemical staining to c…	http://www.ncbi.nlm.nih.gov/pubmed/23024657	Department of Pathology, Kiang Wu Hospital, China.
S. K. Cheah;D. Halsall;P. Barker;J. Grant;A. Mathews;S. Seshadri;S. Krishnan	2018	Refractory spontaneous hypoglycaemia: a diagnostic conundrum		Endocrinol Diabetes Metab Case Rep	2018			2018-10-12	Sep 24		Refractory spontaneous hypoglycaemia: a diagnostic conundrum	2052-0573 (Print)//2052-0573 (Electronic)//2052-0573 (Linking)	doi: 10.1530/EDM-18-0049.	6169541	30306788	A frail 79-year-old lady with dementia presented with a 2-year history of frequent falls. Recurrent hypoglycaemic episodes were diagnosed and treated with continuous glucose infusion in multiple hospital admissions. Hypoadrenalism and hypothyroidism were ruled out. Whilst hypoglycaemic (blood glucose 1.6 mmol/L), both plasma C-peptide and proinsulin concentrations, were inappropriately elevated a…	http://www.ncbi.nlm.nih.gov/pubmed/30306788	Endocrinology Department, Hinchingbrooke Hospital, North West Anglia NHS Foundation Trust, Huntingdon, UK.//Pathology Department, Addenbrooke's Hospital, Cambridge University Hospitals NHS Foundation Trust, Cambridge, UK.//Core Biochemical Assay Laboratory (CBAL), Addenbrooke's Hospital, Cambridge University Hospitals NHS Foundation Trust, Cambridge, UK.
M. A. Christofilis;M. Remacle-Bonnet;C. Atlan-Gepner;F. Garrouste;B. Vialettes;P. Fuentes;R. Guidicelli;G. Pommier	1998	Study of serum big-insulin-like growth factor (IGF)-II and IGF binding proteins in two patients with extrapancreatic tumor hypoglycemia, using a combination of Western blotting methods		Eur J Endocrinol	139	3	317-22	1998-10-03	Sep	Case Reports	Study of serum big-insulin-like growth factor (IGF)-II and IGF binding proteins in two patients with extrapancreatic tumor hypoglycemia, using a combination of Western blotting methods	0804-4643 (Print)//0804-4643 (Linking)	doi: 10.1530/eje.0.1390317.		9758443	Extrapancreatic tumor hypoglycemia (EPTH) is associated with increased amounts of high-molecular-weight precursor forms of insulin-like growth factor (IGF)-II ('big-IGF-II') that have a primary role in the pathophysiology of hypoglycemia. In the present study, using Western ligand and immunoblotting methods, we investigated IGF-binding proteins (IGFBPs), IGFBP-3 proteolysis and big-IGF-II in pre-…	http://www.ncbi.nlm.nih.gov/pubmed/9758443	Service d'Endocrinologie, Nutrition, Maladies Metaboliques, Hopital Sainte-Marguerite, Marseille, France.
X. Chu;L. Zhang;Z. Xue;Z. Ren;Y. E. Sun;M. Wang;M. Liu	2012	Solitary fibrous tumor of the pleura: An analysis of forty patients		J Thorac Dis	4	2	146-54	2012-07-27	Apr 1		Solitary fibrous tumor of the pleura: An analysis of forty patients	2077-6624 (Electronic)//2072-1439 (Print)//2072-1439 (Linking)	doi: 10.3978/j.issn.2072-1439.2012.01.05.	3378215	22833820	OBJECTIVE: To study the clinical characteristics, treatment and prognosis of patients with solitary fibrous tumor of the pleura (SFTP) in order to improve the diagnostic accuracy and treatment of SFTP. METHODS: A retrospective analysis of clinical and imaging features, serum biochemical changes, pathological characteristics and treatment follow-up results was conducted for 40 SFTP patients from J…	http://www.ncbi.nlm.nih.gov/pubmed/22833820	Department of Thoracic Surgery, Chinese PLA General Hospital, Beijing, China.
B. Cieslik-Wolski;L. Pryt;A. Szlachcinska;G. Walczak-Pasz;D. Jesionek-Kupnicka;J. Kozak	2015	Solitary fibrous tumor of the pleura - analysis of 18 cases		Kardiochir Torakochirurgia Pol	12	3	208-15	2015-12-25	Sep		Solitary fibrous tumor of the pleura - analysis of 18 cases	1731-5530 (Print)//1897-4252 (Electronic)//1731-5530 (Linking)	doi: 10.5114/kitp.2015.54456. Epub 2015 Sep 28.	4631912	26702276	INTRODUCTION: Solitary fibrous tumors of the pleura (SFTP) are primary tumors arising from mesenchymal cells. Immunohistochemical studies have demonstrated that the origin of these tumors is mesenchymal rather than mesothelial. The aim of this study is to present our experience with diagnosing and treating patients with SFTP. MATERIAL AND METHODS: We analyzed 18 patients treated at the Department…	http://www.ncbi.nlm.nih.gov/pubmed/26702276	Department of Thoracic Surgery and Respiratory Rehabilitation, Medical University of Lodz, Poland.//Department of Pathology, Copernicus Memorial Hospital in Lodz, Poland.
A. Correa Bonito;P. Munoz-Hernandez;A. de la Hoz Rodriguez;J. Delgado Valdueza;E. Martin Perez	2022	Doege-Potter syndrome due to a hepatic solitary fibrous tumour		Cir Esp (Engl Ed)	100	2	108-110	2022-01-03	Feb	Case Reports	Doege-Potter syndrome due to a hepatic solitary fibrous tumour	2173-5077 (Electronic)//2173-5077 (Linking)	doi: 10.1016/j.cireng.2021.12.002. Epub 2021 Dec 29.		34973916	We presentthe case of an 83-year-old patient with a history of dyslipidaemia and altered baseline fasting glucose who came to the emergency room after a routine blood glucose test of 33 mg/dL and a large indurated epigastric mass. A thoracoabdominal CT scan revealed a mass suggestive of gastric GIST in the gastrohepatic ligament measuring 16 12 14 cm that was hypervascular and had interior necrot…	http://www.ncbi.nlm.nih.gov/pubmed/34973916	Servicio de Cirugia General y del Aparato Digestivo, Hospital Universitario de La Princesa, Instituto de Investigacion Sanitaria Princesa (IIS-IP), Universidad Autonoma de Madrid (UAM), Madrid, Spain. Electronic address: alba.bonito90@gmail.com.//Servicio de Anatomia Patologica, Hospital Universitario de La Princesa, Madrid, Spain.//Servicio de Cirugia General y del Aparato Digestivo, Hospital Un…
C. Corsano;M. Paradiso;E. D. Laudadio;F. Sollitto;O. Lamacchia	2023	A Case Report of Doege-Potter Syndrome: A Rare Cause of Hypoglycemia in a Patient without Diabetes		J Clin Med	12	12		2023-06-28	Jun 12	Case Reports	A Case Report of Doege-Potter Syndrome: A Rare Cause of Hypoglycemia in a Patient without Diabetes	2077-0383 (Print)//2077-0383 (Electronic)//2077-0383 (Linking)	doi: 10.3390/jcm12123984.	10299076	37373678	Hypoglycemia in patients without diabetes is a diagnostic challenge for the endocrinologist. Sometimes it is related to rare causes such as Doege-Potter Syndrome (DPS). DPS is caused by an abnormal insulin-like grow factor 2(IGF-2) that retains part of the E domain during the production process, resulting in a longer peptide called "big-IGF-2". We present a case report of DPS with emphasis on the…	http://www.ncbi.nlm.nih.gov/pubmed/37373678	Endocrinology Unit, Department of Medical and Surgical Sciences, University of Foggia, 71122 Foggia, Italy.//Institute of Thoracic Surgery, Department of Medical and Surgical Sciences, University of Foggia, 71122 Foggia, Italy.
M. T. Crowley;E. Lonergan;P. O'Callaghan;C. M. Joyce;M. Morita;N. Conlon;D. J. O'Halloran	2022	IGF-2 mediated hypoglycemia and the paradox of an apparently benign lesion: a case report & review of the literature		BMC Endocr Disord	22	1	262	2022-10-29	Oct 27	Case Reports//Review	IGF-2 mediated hypoglycemia and the paradox of an apparently benign lesion: a case report & review of the literature	1472-6823 (Electronic)//1472-6823 (Linking)	doi: 10.1186/s12902-022-01175-4.	9615362	36303203	BACKGROUND: Non-islet cell tumour hypoglycemia (NICTH) is rarely encountered in clinical practice. Insulin-like growth factor 2 (IGF2) is the most common cause of NICTH observed in the setting of mesenchymal and epithelial neoplasia. This is a paraneoplastic syndrome caused by IGF2 activation of the insulin receptor. CASE PRESENTATION: An 80 year old female presented with a short history of recur…	http://www.ncbi.nlm.nih.gov/pubmed/36303203	Department of Endocrinology & Diabetes, Cork University Hospital, Cork, Ireland. maireadtcrowley@gmail.com.//Department of Endocrinology & Diabetes, Cork University Hospital, Cork, Ireland.//Principal Clinical Biochemist, Department of Biochemistry, Cork University Hospital, Cork, Ireland.//Department of Internal Medicine, Shimane University Faculty of Medicine, Izumo, Shimane, Japan.//Department…
D. Dahiya;S. Bhadada;U. Nahar;M. Garg;L. Kaman;A. Behera	2013	IGF-II-secreting pelvic tumor presenting with neuropsychiatric symptoms		J Surg Case Rep	2013	12		2013-01-01	Dec 16	Case Reports	IGF-II-secreting pelvic tumor presenting with neuropsychiatric symptoms	2042-8812 (Print)//2042-8812 (Electronic)//2042-8812 (Linking)	doi: 10.1093/jscr/rjt116.	3888005	24968445	A 48-year-male presented with a gradually increasing lump in the abdomen, which was confirmed on investigations as a pelvic tumor. He developed frequent episodes of hypoglycemia and neuropsychiatric symptoms while awaiting surgery. During episodes of hypoglycemia, his serum C-peptide and insulin levels were negligible and the insulin-like growth factor (IGF)-II to IGF-I ratio was >10. He successf…	http://www.ncbi.nlm.nih.gov/pubmed/24968445	Department of Surgery, PGIMER, Chandigarh, India dahiyadivya30@gmail.com.//Department of Endocrinology, PGIMER, Chandigarh, India.//Department of Histopathology, PGIMER, Chandigarh, India.//Department of Radiodiagnosis, PGIMER, Chandigarh, India.//Department of Surgery, PGIMER, Chandigarh, India.
T. Daimon;T. Kosaka;M. Horinaga;J. Saito;Y. Ueyama;S. Matsuzaki;M. Oya	2019	Splenic cord capillary hemangioma with non-islet cell tumor hypoglycemia: a case report		Diagn Pathol	14	1	135	2019-12-18	Dec 16	Case Reports	Splenic cord capillary hemangioma with non-islet cell tumor hypoglycemia: a case report	1746-1596 (Electronic)//1746-1596 (Linking)	doi: 10.1186/s13000-019-0915-0.	6915897	31842913	BACKGROUND: Splenic cord capillary hemangioma is a rare benign vascular lesion classified as a splenic hamartoma. On the other hand, non-islet cell tumor hypoglycemia (NICTH) is one of the rare causes of spontaneous hypoglycemia and is considered to be one of the paraneoplastic syndromes. To the best of our knowledge, this is the first reported case of a splenic cord capillary hemangioma with NIC…	http://www.ncbi.nlm.nih.gov/pubmed/31842913	Department of Urology, Keio University School of Medicine, 35 Shinanomachi, Shinjuku-ku, Tokyo, 160-8582, Japan.//Department of Urology, Inagi Municipal Hospital, 1171 Omaru, Inagi-city, Tokyo, 206-0801, Japan.//Department of Urology, Keio University School of Medicine, 35 Shinanomachi, Shinjuku-ku, Tokyo, 160-8582, Japan. takemduro@gmail.com.//Department of Surgery, Inagi Municipal Hospital, 117…
K. Dean;J. Hsieh;C. Morosky;J. Hoffman	2012	Gastrointestinal stromal tumor of the pelvic soft tissue presenting with symptomatic hypoglycemia: A case report and brief review of current literature of non-islet cell tumor-induced hypoglycemia		Gynecol Oncol Case Rep	2	3	87-8	2012-01-01			Gastrointestinal stromal tumor of the pelvic soft tissue presenting with symptomatic hypoglycemia: A case report and brief review of current literature of non-islet cell tumor-induced hypoglycemia	2211-338X (Print)//2211-338X (Electronic)//2211-338X (Linking)	doi: 10.1016/j.gynor.2012.04.003. eCollection 2012.	3861003	24371628	► Presentation of a rare case of pelvic gastrointestinal stromal tumor. ► Non-islet cell induced hypoglycemia causing severe hypoglycemia. ► The pathogenesis of non-islet cell induced hypoglycemia due to over-production of precursors of insulin-like growth factor-II. ► Complete resolution of hypoglycemia following resection of the tumor.	http://www.ncbi.nlm.nih.gov/pubmed/24371628	Department of Obstetrics and Gynecology, University of Connecticut Integrated Residency Program, Farmington, CT, USA.//Department of Obstetrics and Gynecology, The Hospital of Central Connecticut, Farmington, CT, USA.//Division of Gynecologic Oncology, The Hospital of Central Connecticut, Farmington, CT, USA.
Y. Deguchi;W. Komuta;T. Watanabe;K. Saiga;K. Kurahashi;K. Otsuka;K. Hirata;M. Mizumoto;A. Kitaoka;M. Zaima	2022	Successful Surgical Treatment of a Recurrent Pelvic Solitary Fibrous Tumor of Uterine Origin Accompanied by Doege-Potter Syndrome: A Case Report		Am J Case Rep	23		e936806	2022-10-14	Oct 13	Case Reports	Successful Surgical Treatment of a Recurrent Pelvic Solitary Fibrous Tumor of Uterine Origin Accompanied by Doege-Potter Syndrome: A Case Report	1941-5923 (Electronic)//1941-5923 (Linking)	doi: 10.12659/AJCR.936806.	9578056	36227783	BACKGROUND Solitary fibrous tumors (SFT), rare soft-tissue neoplasms, are usually found in the thoracic cavity, and a uterine origin is extremely rare. SFTs with insulin-like growth factor-II (IGF-II) production induce non-islet cell tumor-induced hypoglycemia (NICTH), referred to as Doege-Potter syndrome. CASE REPORT A 70-year-old woman presented with urinary retention, and imaging revealed a hu…	http://www.ncbi.nlm.nih.gov/pubmed/36227783	Department of Surgery, Takeda General Hospital, Kyoto, Japan.//Diabetic Center, National Hospital Organization Kyoto Medical Center, Kyoto, Japan.//Department of Pathology, Takeda General Hospital, Kyoto, Japan.
A. Delvecchio;L. Duda;M. Conticchio;F. Fiore;S. Lafranceschina;U. Riccelli;A. Cristofano;B. Pascazio;A. Colagrande;L. Resta;R. Memeo	2019	Doege-Potter syndrome by malignant solitary fibrous tumor of the liver: A case report and review of literature		World J Gastrointest Surg	11	8	348-357	2019-09-17	Aug 27	Case Reports	Doege-Potter syndrome by malignant solitary fibrous tumor of the liver: A case report and review of literature	1948-9366 (Print)//1948-9366 (Electronic)	doi: 10.4240/wjgs.v11.i8.348.	6715584	31523385	BACKGROUND: Solitary fibrous tumor of the liver (SFTL) is a rare occurrence with a low number of cases reported in literature. SFTL is usually benign but, 10%-20% cases are reported to be malignant with a tendency to metastasize. The majority of malignant SFTL cases are associated with a paraneoplastic hypoglycaemia defined as Doege-Potter syndrome. Surgery is the best therapeutic treatment, howe…	http://www.ncbi.nlm.nih.gov/pubmed/31523385	Department of Emergency and Organ Transplantation, General Surgery Unit "M. Rubino", University of Bari, Bari 70124, Italy. antodel88@libero.it.//Department of Pathology, University of Bari, Bari 70124, Italy.//Department of Emergency and Organ Transplantation, General Surgery Unit "M. Rubino", University of Bari, Bari 70124, Italy.//Department of Oncology, Ente Ecclesiastico Ospedale F. Miulli, …
A. Dhali;S. Ray;G. K. Dhali;R. Ghosh;A. Sarkar	2021	Refractory hypoglycaemia in a localised gastrointestinal stromal tumour: Case report		Int J Surg Case Rep	83		106023	2021-06-06	Jun		Refractory hypoglycaemia in a localised gastrointestinal stromal tumour: Case report	2210-2612 (Print)//2210-2612 (Electronic)//2210-2612 (Linking)	doi: 10.1016/j.ijscr.2021.106023. Epub 2021 May 26.	8188391	34090190	INTRODUCTION: GIST and NICTH are mesenchymal in origin however there are very few reports of GIST associated with NICTH which is a para neoplastic syndrome, generally diagnosed when a tumour induced hypoglycaemia is noted. CASE PRESENTATION: A 46 years old female with prime complain of awareness of a mass in the upper abdomen was admitted for evaluation and further management. Detailed investigat…	http://www.ncbi.nlm.nih.gov/pubmed/34090190	Department of GI Surgery, IPGME&R, School of Digestive & Liver Diseases, Kolkata, India. Electronic address: arkadipdhali@gmail.com.//Department of GI Surgery, IPGME&R, School of Digestive & Liver Diseases, Kolkata, India.//Department of Gastroenterology, IPGME&R, School of Digestive & Liver Diseases, Kolkata, India.//Department of GI Pathology, IPGME&R, School of Digestive & Liver Diseases, Kolk…
Mdsa Dilrukshi;A. W. Wickramarachchi;D. D. K. Abeyaratne;B. Shine;B. Jafar-Mohammadi;N. P. Somasundaram	2020	An Adrenocortical Carcinoma Associated with Non-Islet Cell Tumor Hypoglycemia and Aberrant ACTH Production		Case Rep Endocrinol	2020		2025631	2020-04-02		Case Reports	An Adrenocortical Carcinoma Associated with Non-Islet Cell Tumor Hypoglycemia and Aberrant ACTH Production	2090-6501 (Print)//2090-651X (Electronic)//2090-651X (Linking)	doi: 10.1155/2020/2025631. eCollection 2020.	7085350	32231811	Introduction. Adrenocortical carcinomas (ACCs) are infrequently reported to present with severe hypoglycemia syndrome resulting from the secretion of insulin-like growth factor II (IGF-II) by tumor cells. Adrenocorticotropic hormone- (ACTH) independent hypercortisolism is the norm of hormonally active ACCs, but aberrant ACTH production by tumor cells can theoretically cause ACTH-dependent hyperco…	http://www.ncbi.nlm.nih.gov/pubmed/32231811	Diabetes and Endocrinology Unit of National Hospital of Sri Lanka, Colombo 10, Sri Lanka.//National Hospital of Sri Lanka, Colombo, Sri Lanka.//Clinical Biochemistry, John Radcliffe Hospital, Oxford OX3 9DU, UK.//Oxford Centre for Diabetes, Endocrinology and Metabolism, Churchill Hospital, Oxford University Hospitals NHS Foundation Trust, Oxford, UK.
G. K. Dimitriadis;K. Gopalakrishnan;R. Rao;D. K. Grammatopoulos;H. S. Randeva;M. O. Weickert;N. Murthy	2015	Severe paraneoplastic hypoglycemia secondary to a gastrointestinal stromal tumour masquerading as a stroke		Endocrinol Diabetes Metab Case Rep	2015		150062	2015-11-05			Severe paraneoplastic hypoglycemia secondary to a gastrointestinal stromal tumour masquerading as a stroke	2052-0573 (Print)//2052-0573 (Electronic)//2052-0573 (Linking)	doi: 10.1530/EDM-15-0062. Epub 2015 Sep 21.	4629400	26535131	We report the case of a 70-year-old previously healthy female who presented acutely to the Accident and Emergency department with left-sided vasomotor symptoms including reduced muscle tone, weakness upon walking and slurred speech. Physical examination confirmed hemiparesis with VIIth nerve palsy and profound hepatomegaly. A random glucose was low at 1.7 mmol/l, which upon correction resolved he…	http://www.ncbi.nlm.nih.gov/pubmed/26535131	Warwick Institute for the Study of Endocrinology Diabetes and Metabolism (WISDEM Centre), The Arden NET Centre, University Hospitals of Coventry and Warwickshire, UHCW NHS Trust, ENETS CoE , Coventry , UK ; Division of Experimental Medicine, Faculty of Medicine, Imperial College London, Hammersmith Campus , London , UK ; Division of Translational and Systems Medicine, Warwick Medical School, Univ…
K. W. Doege	1930	Fibro-Sarcoma of the Mediastinum		Ann Surg	92	5	955-60	1930-11-01	Nov		Fibro-Sarcoma of the Mediastinum	0003-4932 (Print)//1528-1140 (Electronic)//0003-4932 (Linking)	Doege, K W//Ann Surg. 1930 Nov;92(5):955-60.	1398259	17866430	GREAT progress in chest surgery cannot be obtained until thoracotomy has become a safe procedure and until diagnostic thoracotomy has left us in no doubt. As no general surgeon has done a sufficient number of thoracotomies to form an opinion entirely acceptable to others, it will not be amiss, nay, it becomes the duty of every one who has had experience with thoracotomies to report his experience…	http://www.ncbi.nlm.nih.gov/pubmed/17866430
B. B. Donato;M. A. Sewell;A. Sen;S. E. Beamer	2022	Doege Potter syndrome presenting as multiple fibrous tumours of the chest		Interact Cardiovasc Thorac Surg	35	2		2022-04-06	Jul 9	Case Reports	Doege Potter syndrome presenting as multiple fibrous tumours of the chest	1569-9285 (Electronic)//1569-9293 (Print)//1569-9285 (Linking)	doi: 10.1093/icvts/ivac089.	9631964	35381086	Doege Potter syndrome is a rare condition causing non-islet cell paraneoplastic hypoglycaemia associated with fibrous tumours, which can be both benign and malignant. The vast majority are solitary and located within the chest. Non-islet cell tumour-induced hypoglycaemia, as in Doege Potter syndrome, is quite rare and occurs around 4 times less often than islet cell-associated paraneoplastic hypo…	http://www.ncbi.nlm.nih.gov/pubmed/35381086	Department of Surgery, Mayo Clinic Hospital, Phoenix, AZ, USA.//Department of Surgery, Oregon Health & Science University, Portland, OR, USA.//Department of Critical Care Medicine, Mayo Clinic Hospital, Phoenix, AZ, USA.
A. R. Dorn;A. Brower;H. Turner;K. Lapa	2021	Hypoglycemia and seizures associated with canine primary hepatic neuroendocrine carcinoma		J Vet Diagn Invest	33	4	749-752	2021-04-27	Jul	Case Reports	Hypoglycemia and seizures associated with canine primary hepatic neuroendocrine carcinoma	1943-4936 (Electronic)//1040-6387 (Print)//1040-6387 (Linking)	doi: 10.1177/10406387211012378. Epub 2021 Apr 26.	8229821	33899610	A 10-y-old intact male Labrador Retriever dog had a history of ataxia, inability to stand, and grand mal seizures. Complete blood count and serum biochemistry profiles revealed profound hypoglycemia, mildly increased alanine aminotransferase (ALT) activity, mild hypernatremia, and lymphopenia. The seizures could not be controlled with intravenous dextrose, diazepam, or propofol. The dog was eutha…	http://www.ncbi.nlm.nih.gov/pubmed/33899610	Midwestern University College of Veterinary Medicine, Glendale, AZ, USA.//BluePearl Specialty and Emergency Hospital, Phoenix, AZ, USA.
P. H. Dyer;T. A. Chowdhury;J. Milles	1998	Recurrent hypoglycaemia		Postgrad Med J	74	871	279-81	1998-08-26	May	Case Reports	Recurrent hypoglycaemia	0032-5473 (Print)//1469-0756 (Electronic)//0032-5473 (Linking)	doi: 10.1136/pgmj.74.871.279.	2360926	9713609	A 61-year-old non-diabetic man was admitted from out-patients with a three-month history of dizziness. These would generally occur when he was hungry, and would be relieved by eating. He was on no regular medication, and had no relevant medical history. Physical examination elicited an abdominal mass in the left upper quadrant which moved with respiration. Baseline investiga¬tions showed a normal…	http://www.ncbi.nlm.nih.gov/pubmed/9713609	Department of Medicine, Birmingham Heartlands Hospital, UK.
R. C. Eastman;R. E. Carson;D. G. Orloff;C. S. Cochran;J. F. Perdue;M. M. Rechler;F. Lanau;C. T. Roberts, Jr.;J. Shapiro;J. Roth;et al.	1992	Glucose utilization in a patient with hepatoma and hypoglycemia. Assessment by a positron emission tomography		J Clin Invest	89	6	1958-63	1992-06-11	Jun	Case Reports	Glucose utilization in a patient with hepatoma and hypoglycemia. Assessment by a positron emission tomography	0021-9738 (Print)//0021-9738 (Linking)	doi: 10.1172/JCI115803.	295897	1318326	Tumor glucose use in patients with non-islet-cell tumors has been difficult to measure, particularly in hepatoma, because of hepatic involvement by neoplasm. We studied a patient with nonhepatic recurrence of hepatoma after successful liver transplantation. Tumor tissue contained messenger RNA for insulin-like growth factor-II (IGF-II), and circulating high molecular weight components and E-pepti…	http://www.ncbi.nlm.nih.gov/pubmed/1318326	Diabetes Branch, National Institute of Diabetes, and Digestive and Kidney Diseases, National Institutes of Health, Bethesda, Maryland 20892.
I. Elsdai;T. Elsdai	2023	Marked reduction in the hospital admission rate of a man with nonislet cell tumor hypoglycemia after starting steroids: a case report		Ann Med Surg (Lond)	85	5	2007-2009	2023-05-25	May		Marked reduction in the hospital admission rate of a man with nonislet cell tumor hypoglycemia after starting steroids: a case report	2049-0801 (Print)//2049-0801 (Electronic)//2049-0801 (Linking)	doi: 10.1097/MS9.0000000000000537. eCollection 2023 May.	10205264	37228993	Nonislet cell tumor hypoglycemia (NICTH) is a rare cause of hypoglycemia. It results from the secretion of insulin-like growth factor 2 from various tumors, which acts on insulin receptors, increasing glucose utilization by the tumor. Among the treatment options for patients with NICTH, steroids have the best palliative effects. CASE PRESENTATION: The authors present the case of a man with metast…	http://www.ncbi.nlm.nih.gov/pubmed/37228993	Department of Internal Medicine, Misurata Medical Center, Misurata University, Misurata, Libya.//Department of Endocrinology, Conemaugh Memorial Medical Center, Johnstown, Pennsylvania, USA.
T. Ema;K. Funai;A. Kawase;H. Oiwa;S. Iizuka;N. Shiiya	2018	A solitary fibrous tumor of the pleura for which the tumor doubling time could be calculated by computed tomography: a case report		J Thorac Dis	10	7	E592-E595	2018-09-04	Jul	Case Reports	A solitary fibrous tumor of the pleura for which the tumor doubling time could be calculated by computed tomography: a case report	2072-1439 (Print)//2077-6624 (Electronic)//2072-1439 (Linking)	doi: 10.21037/jtd.2018.06.113.	6106023	30174941	There is only one report in the Japanese language about the doubling time of solitary fibrous tumor of the pleura (SFTP) (1). We herein report the doubling time of an SFTP that was resected after being detected on computed tomography (CT) 3 years previously. In the present case, the tumor doubling time of SFTP was calculated to be 241 days. Case presentation The patient was a 67-year-old asymptom…	http://www.ncbi.nlm.nih.gov/pubmed/30174941	First Department of Surgery, Hamamatsu University School of Medicine, Hamamatsu City, Japan.
M. Eren;F. Bostan	2020	Non- pancreatic neuroendocrine tumour presenting with hypoglycemia in an elderly patient		Afr Health Sci	20	4	1875-1879	2021-08-17	Dec	Classical Article	Non- pancreatic neuroendocrine tumour presenting with hypoglycemia in an elderly patient	1729-0503 (Electronic)//1680-6905 (Print)//1680-6905 (Linking)	doi: 10.4314/ahs.v20i4.44.	8351849	34394252	BACKGROUND: Hypoglycemia is a common, symptom seen in individuals. Hypoglycemia in the elderly is both under-recognized and misdiagnosed due to nonspesific hypoglycemic symptoms and accompanying comorbidities in this population. In diabetic individuals, hypoglycemia is most commonly caused by administering insulin or sulphonylureas and insulin secretagogues. Other drugs, such as antibiotics or be…	http://www.ncbi.nlm.nih.gov/pubmed/34394252	Department of Internal Medicine, University of Health Sciences Antalya Training and Research Hospital, Antalya.
G. A. Escobar;W. A. Robinson;T. L. Nydam;D. C. Heiple;G. J. Weiss;L. Buckley;R. Gonzalez;M. D. McCarter	2007	Severe paraneoplastic hypoglycemia in a patient with a gastrointestinal stromal tumor with an exon 9 mutation: a case report		BMC Cancer	7		13	2007-01-19	Jan 17	Case Reports	Severe paraneoplastic hypoglycemia in a patient with a gastrointestinal stromal tumor with an exon 9 mutation: a case report	1471-2407 (Electronic)//1471-2407 (Linking)	doi: 10.1186/1471-2407-7-13.	1781460	17229322	BACKGROUND: Non-islet cell tumor induced hypoglycemia (NICTH) is a very rare phenomenon, but even more so in gastrointestinal stromal tumors. It tends to present in large or metastatic tumors, and can appear at any time in the progression of the disease. We present herein a case of NICTH in a GIST tumor and report an exon 9 mutation associated to it. CASE PRESENTATION: A thirty nine year-old man …	http://www.ncbi.nlm.nih.gov/pubmed/17229322	Department of Surgery, Division of GI, Tumor and Endocrine Surgery, University of Colorado Health Sciences Center, 4200 E, 9th Ave, Denver, CO 80262, USA. guillermo.escobar@uchsc.edu
C. Fang;C. W. Fan;Y. Y. Yu;C. Wang;L. Yang;Y. Li;X. M. Mo;Z. G. Zhou	2015	Severe Hypoglycemia Caused by Recurrent Sarcomatoid Carcinoma in the Pelvic Cavity: A Case Report		Medicine (Baltimore)	94	42	e1577	2015-10-27	Oct	Case Reports//Research Support, Non-U.S. Gov't	Severe Hypoglycemia Caused by Recurrent Sarcomatoid Carcinoma in the Pelvic Cavity: A Case Report	1536-5964 (Electronic)//0025-7974 (Print)//0025-7974 (Linking)	doi: 10.1097/MD.0000000000001577.	4620829	26496258	Nonislet cell tumor hypoglycemia (NICTH) is a paraneoplastic syndrome characterized by persistent, severe hypoglycemia in different tumor types of mesochymal or epithelial origin; however, NICTH is infrequently induced by sarcomatoid carcinoma (SC). Despite some sarcomatoid and epithelioid characteristics in few cases of malignancies from epithelium, NICTH induced by recurrent SC in pelvic cavity…	http://www.ncbi.nlm.nih.gov/pubmed/26496258	From the Department of Gastrointestinal Surgery, West China Hospital, Sichuan University, Chengdu, P.R. China (CF, CWF, YYY, CW, LY, ZGZ) and Institute of Digestive Surgery, State Key Laboratory of Biotherapy, West China Hospital, Sichuan University, Chengdu, P.R. China (CF, CWF, YL, ZGZ); and Laboratory of Stem Cell Biology, State Key Laboratory of Biotherapy, West China Hospital, Sichuan Univer…
L. Fernandez-Trujillo;J. E. Bolanos;C. Alvarez;J. Giraldo;M. Velasquez;V. Zuniga-Restrepo;B. Perez;L. F. Sua	2020	Doege-Potter Syndrome and Hypoglycemia associated with Solitary Fibrous Tumor of the Pleura: Two Case Reports		Clin Med Insights Circ Respir Pulm Med	14		1179548420964759	2020-10-29		Case Reports	Doege-Potter Syndrome and Hypoglycemia associated with Solitary Fibrous Tumor of the Pleura: Two Case Reports	1179-5484 (Print)//1179-5484 (Electronic)//1179-5484 (Linking)	doi: 10.1177/1179548420964759. eCollection 2020.	7566176	33110350	Solitary fibrous tumors of the pleura (SFTP) are rare mesenchymal neoplasms that originate from mesenchymal growth in the pleura, tend to be single tumors, usually have an indolent course and show nonspecific symptoms. SFTP can be often diagnosed from an incidental finding of a single mass in the thorax and should be confirmed by biopsy and immunohistochemistry. A minority of cases may present Do…	http://www.ncbi.nlm.nih.gov/pubmed/33110350	Department of Internal Medicine, Pulmonology Service, Interventional Pulmonology, Fundacion Valle del Lili, Cali, Colombia.//Faculty of Health Sciences, Universidad Icesi, Cali, Colombia.//Department of Surgery, Thoracic Surgery Service, Fundacion Valle del Lili, Cali, Colombia.//Clinical Research Center, Fundacion Valle del Lili, Cali, Colombia.//Department of Pathology and Laboratory Medicine, …
R. Fort-Culillas;R. Barahona San Millan;I. Garcia-Fructuoso;A. Quera Gonzalez;A. Grau Martin;M. Puigdemont Guinart;J. Rubio-Casadevall;M. Recasens Sala;R. Porta Balanya	2021	Doege-Potter syndrome in a facial solitary fibrous tumor: Diagnose and clinical management discussion		Clin Case Rep	9	6	e04291	2021-07-02	Jun	Case Reports	Doege-Potter syndrome in a facial solitary fibrous tumor: Diagnose and clinical management discussion	2050-0904 (Print)//2050-0904 (Electronic)//2050-0904 (Linking)	Fort-Culillas, Roser//Barahona San Millan, Rebeca//Garcia-Fructuoso, Isabel//Quera Gonzalez, Angels//Grau Martin, Armand//Puigdemont Guinart, Montserrat//Rubio-Casadevall, Jordi//Recasens Sala, Monica//Porta Balanya, Rut//England//Clin Case Rep. 2021 Jun 23;9(6):e04291. doi: 10.1002/ccr3.4291. eCollection 2021 Jun.	8222743	34194795	Doege-Potter syndrome is a rare hypoglycemic paraneoplastic disorder. This case describes that severe and symptomatic hypoglycemia can occasionally be due to a rare malignant neoplasm, and the differential diagnosis of malignancy should not be overlooked in this setting.	http://www.ncbi.nlm.nih.gov/pubmed/34194795	Institut Catala d'Oncologia (ICO) Medical Oncology Department Girona Spain.//Department of Endocrinology Hospital Universitari Dr Josep Trueta de Girona Girona Spain.//Department of Pathology Hospital de Figueres Figueres Spain.//Department of Internal Medicine Hospital de Figueres Figueres Spain.//Medical Sciences Department School of Medicine Girona University Girona Spain.//Girona Cancer Regis…
I. Fukuda;N. Hizuka;K. Takano;K. Asakawa-Yasumoto;K. Shizume;H. Demura	1993	Characterization of insulin-like growth factor II (IGF-II) and IGF binding proteins in patients with non-islet-cell tumor hypoglycemia		Endocr J	40	1	111-9	1993-02-01	Feb		Characterization of insulin-like growth factor II (IGF-II) and IGF binding proteins in patients with non-islet-cell tumor hypoglycemia	0918-8959 (Print)//0918-8959 (Linking)	doi: 10.1507/endocrj.40.111.		7524924	Insulin-like growth factor II (IGF-II) in serum and tumor extracts from five patients with non-islet-cell tumor hypoglycemia (NICTH) has been characterized. These tumors contained large quantities of IGF-II (2.4-14.2 micrograms/g tissues). The serum IGF-II levels in four of five patients were a little high and the serum IGF-I levels in five patients were low. The serum IGF-II/IGF-I ratios in thes…		Department of Medicine, Institute of Clinical Endocrinology, Tokyo Women's Medical College, Tokyo, Japan.
S. Funada;Y. Kita;Y. Okada;T. Kobayashi;Y. Teramoto;S. Shibuya;R. Saito;K. Murakami;K. Matsumoto;F. Yang;D. S. Dimitrov;T. Inoue;O. Ogawa	2018	Bladder urothelial carcinoma producing insulin-like growth factor II: A case report		IJU Case Rep	1	1	9-12	2018-09-20	Nov	Case Reports	Bladder urothelial carcinoma producing insulin-like growth factor II: A case report	2577-171X (Electronic)//2577-171X (Linking)	doi: 10.1002/iju5.12018. eCollection 2018 Nov.	7292130	32743354	INTRODUCTION: Non-islet cell tumor hypoglycemia is a rare paraneoplastic syndrome associated with tumors. Although it mainly occurs in solid tumors of mesenchymal and epithelial origin, but rarely also in hematopoietic and neuroendocrine origin. CASE PRESENTATION: We describe a 65-year-old man with a muscle-invasive bladder urothelial carcinoma, which rapidly progressed against systemic chemother…	http://www.ncbi.nlm.nih.gov/pubmed/32743354	Department of Urology Kyoto University Graduate School of Medicine Kyoto Japan.//Department ofDiagnostic Pathology Kyoto University Graduate School of Medicine Kyoto Japan.//Cancer and Inflammation Program Center for Cancer Research National Cancer Institute Frederick Maryland USA.
E. C. Fung;M. A. Crook	2011	Doege-Potter syndrome and 'big-IGF2': a rare cause of hypoglycaemia		Ann Clin Biochem	48	Pt 2	95-6	2011-03-17	Mar	Comment//Editorial	Doege-Potter syndrome and 'big-IGF2': a rare cause of hypoglycaemia	1758-1001 (Electronic)//0004-5632 (Linking)	doi: 10.1258/acb.2011.011020.		21406561	Spontaneous hypoglycaemia or fasting hypoglycaemia may be caused by inappropriate hyperinsulinaemia sometimes seen in exogenous insulin therapy. Endogenous causes of hyperinsulinaemia may occur, for example, due to auton-omous production by an insulinoma, or from a compensa-tory increase in the rare insulin receptor defect or autoimmune insulin syndrome.1 Insulin inhibits lipolysis and ketogenesi…	http://www.ncbi.nlm.nih.gov/pubmed/21406561
R. Gama;J. D. Teale;V. Marks	2003	Best practice No 173: clinical and laboratory investigation of adult spontaneous hypoglycaemia		J Clin Pathol	56	9	641-6	2003-08-29	Sep		Best practice No 173: clinical and laboratory investigation of adult spontaneous hypoglycaemia	0021-9746 (Print)//1472-4146 (Electronic)//0021-9746 (Linking)	doi: 10.1136/jcp.56.9.641.	1770066	12944543	Adult spontaneous hypoglycaemia is not a diagnosis per se but a manifestation of a disease. Although rare, it is important to identify spontaneous hypoglycaemia and its causes because treatment may be preventative or curative. Hypoglycaemia can occur as an epiphenomenon in many serious diseases. It is sufficient to recognise the disease's association with hypoglycaemia and then take appropriate a…	http://www.ncbi.nlm.nih.gov/pubmed/12944543	Clinical Chemistry, New Cross Hospital, Wolverhampton, West Midlands WV10 0QP, UK. dr.gama@rwh-tr.nhs.uk
V. Garla;H. Sonani;V. Palabindala;C. Gomez-Sanchez;J. Subauste;L. F. Lien	2019	Non-islet Cell Hypoglycemia: Case Series and Review of the Literature		Front Endocrinol (Lausanne)	10		316	2019-06-04		Case Reports	Non-islet Cell Hypoglycemia: Case Series and Review of the Literature	1664-2392 (Print)//1664-2392 (Electronic)//1664-2392 (Linking)	doi: 10.3389/fendo.2019.00316. eCollection 2019.	6529841	31156561	Non-islet cell hypoglycemia (NICH) is hypoglycemia due to the overproduction of insulin-like growth factor-2 (IGF-2) and its precursors which can activate the insulin receptor. Typically, large mesenchymal and epithelial tumors can cause NICH. Diagnosis is confirmed by finding an elevated IGF-2/IGF-1 ratio. The mainstay of treatment is surgical excision. Glucocorticoids may be used in cases where…	http://www.ncbi.nlm.nih.gov/pubmed/31156561	Department of Internal Medicine, University of Mississippi Medical Center, Jackson, MS, United States.//Icahn School of Medicine at Mount Sinai, New York, NY, United States.
A. Gherbon;M. Frandes;M. Nicula;A. Avram;R. Timar	2022	Igf-2 Induced Hypoglycemia Associated with Lung Sarcoma		Acta Endocrinol (Buchar)	18	2	232-237	2022-10-11	Apr-Jun	Case Reports	Igf-2 Induced Hypoglycemia Associated with Lung Sarcoma	1841-0987 (Print)//1843-066X (Electronic)//1841-0987 (Linking)	doi: 10.4183/aeb.2022.232.	9512383	36212255	Hypoglycemia from a non-insulin-secreting extrapancreatic tumor is a paraneoplastic syndrome characterized by the tumor production of a substance with an insulin-like effect (insulin-like growth factor 1 or 2 - IGF 1 or 2). Diagnosis is confirmed by the determination of IGF-1 and IGF-2 and finding an elevated IGF - 2/IGF-1 ratio. The availability of these tests is limited in many laboratories, so…	http://www.ncbi.nlm.nih.gov/pubmed/36212255	Victor Babes University of Medicine and Pharmacy, Internal Medicine - Diabetes, Nutrition, Metabolic Diseases, and Systemic Rheumatology, Timisoara, Romania.//"Victor Babes" University of Medicine and Pharmacy, Functional Sciences, Timisoara, Romania.//"King Michael I" University of Life Sciences, Timisoara, Romania.
I. Goyal;C. Ogbuah;A. Chaudhuri;T. Quinn;R. Sharma	2021	Confirmed Hypoglycemia Without Whipple Triad: A Rare Case of Hyper-Warburgism		J Endocr Soc	5	1	bvaa182	2020-12-24	Jan 1	Case Reports	Confirmed Hypoglycemia Without Whipple Triad: A Rare Case of Hyper-Warburgism	2472-1972 (Electronic)//2472-1972 (Linking)	doi: 10.1210/jendso/bvaa182. eCollection 2021 Jan 1.	7737393	33354638	Spontaneous hypoglycemia in nondiabetic patients poses a diagnostic challenge. Hypoglycemia in malignancy has several etiologies; an extremely rare mechanism is the Warburg effect causing excess lactate production and avid glucose consumption. We describe the clinical course of a 52-year-old man admitted for chest wall mass and severe but asymptomatic hypoglycemia. Laboratory workup was obtained …	http://www.ncbi.nlm.nih.gov/pubmed/33354638	Division of Endocrinology, Department of Internal Medicine, University at Buffalo, Buffalo, New York, USA.//Department of Anesthesiology, University at Buffalo, Buffalo, New York, USA.//Department of Anesthesiology, University at Buffalo and Roswell Park Comprehensive Cancer Center, Buffalo, New York, USA.//Division of Endocrinology, Department of Internal Medicine, University at Buffalo and Rosw…
Taylor Lauren Gray Cater;Oksana Symczyk;Adnan Haider	2021	Think Outside the Thorax: Doege-Potter Syndrome Presenting as a Retroperitoneal Mass		J Endocr Soc	5	Supplement_1	A1042-A1042				Think Outside the Thorax: Doege-Potter Syndrome Presenting as a Retroperitoneal Mass	2472-1972				Introduction: Non-islet cell tumor hypoglycemia (NICTH) is a rare paraneoplastic syndrome, occurring less commonly than insulinoma. These tumors produce high molecular weight insulin-like growth factor-2 or “big IGF-2”, resulting in hypoglycemia: big IGF-2 decreases glycogenolysis, gluconeogenesis, and glucagon release as well as increases glucose uptake by adipocytes and skeletal muscle. NICTH s…	https://doi.org/10.1210/jendso/bvab048.2132
A. Guillen;L. Ressel;R. Finotello;A. J. German;A. Freeman;L. Blackwood	2019	Non-islet-cell tumour hypoglycaemia in a cat with hepatocellular carcinoma		JFMS Open Rep	5	1	2055116919856129	2019-07-03	Jan-Jun	Case Reports	Non-islet-cell tumour hypoglycaemia in a cat with hepatocellular carcinoma	2055-1169 (Electronic)//2055-1169 (Linking)	doi: 10.1177/2055116919856129. eCollection 2019 Jan-Jun.	6595665	31263567	CASE SUMMARY: An 11-year-old male neutered domestic shorthair cat presented with behavioural changes. Physical examination revealed bradycardia and a cranial abdominal mass. The cat was persistently hypoglycaemic (1.2 mmol/l; reference interval [RI] 3.5-5.5 mmol/l) with decreased fructosamine concentration suggesting chronic hypoglycaemia, and decreased insulin concentration excluding insulinoma.…	http://www.ncbi.nlm.nih.gov/pubmed/31263567	Department of Small Animal Clinical Science, Institute of Veterinary Science, University of Liverpool, Neston, UK.//Department of Veterinary Pathology and Public Health, Institute of Veterinary Sciences, University of Liverpool, Neston, UK.
M. Hajdu;S. Singer;R. G. Maki;G. K. Schwartz;M. L. Keohan;C. R. Antonescu	2010	IGF2 over-expression in solitary fibrous tumours is independent of anatomical location and is related to loss of imprinting		J Pathol	221	3	300-7	2010-06-09	Jul	Research Support, N.I.H., Extramural//Research Support, Non-U.S. Gov't	IGF2 over-expression in solitary fibrous tumours is independent of anatomical location and is related to loss of imprinting	1096-9896 (Electronic)//0022-3417 (Print)//0022-3417 (Linking)	doi: 10.1002/path.2715.	3264680	20527023	Solitary fibrous tumour (SFT) is a mesenchymal neoplasm composed of CD34-positive fibroblastic cells. The pathogenesis driving this neoplasm remains unclear, with no recurrent genetic aberrations described to date. Previous reports suggest a role for IGF2 over-expression in the pathogenesis of these tumours, implicated in triggering hypoglycaemia in some patients. The expression profiling of 23 S…	http://www.ncbi.nlm.nih.gov/pubmed/20527023	Department of Pathology, Memorial Sloan-Kettering Cancer Center, New York, NY 10021, USA.
G. Han;Z. Zhang;X. Shen;K. Wang;Y. Zhao;J. He;Y. Gao;X. Shan;G. Xin;C. Li;X. Liu	2017	Doege-Potter syndrome: A review of the literature including a new case report		Medicine (Baltimore)	96	27	e7417	2017-07-07	Jul	Case Reports//Review	Doege-Potter syndrome: A review of the literature including a new case report	1536-5964 (Electronic)//0025-7974 (Print)//0025-7974 (Linking)	doi: 10.1097/MD.0000000000007417.	5502173	28682900	RATIONALE: We reviewed 76 published cases of Doege-Potter syndrome, and non-islet cell tumor hypoglycemia (NICTH) secondary to a solitary fibrous tumor (SFT) between 1989 and 2016, to study disease pathogenesis, diagnosis, and treatment of this rare paraneoplastic disease. Further, we report 1 new case of a patient presenting with Doege-Potter syndrome. PATIENTS CONCERNS: The tumors originated fr…	http://www.ncbi.nlm.nih.gov/pubmed/28682900	Department of Endocrinology Department of Chest surgery Department of Pathology Department of Neurosurgery, Affiliated Hospital of Chengde Medical University, Chengde, China.
M. Hanif;V. Jaiswal;S. Naz;N. Patel;N. B. Pokhrel;M. R. Vadiyala	2022	Malignant fibroma presenting as a hypoglycemia and coma in a 45-year-old male patient: A case report		Clin Case Rep	10	11	e6627	2022-11-25	Nov	Case Reports	Malignant fibroma presenting as a hypoglycemia and coma in a 45-year-old male patient: A case report	2050-0904 (Print)//2050-0904 (Electronic)//2050-0904 (Linking)	doi: 10.1002/ccr3.6627. eCollection 2022 Nov.	9676130	36419579	Solitary fibrous tumors (SFTs) are a rare group of spindle cell neoplasm of submesothelial origin with malignant potential and can present as hypoglycemia secondary to excess secretion of insulin-like growth factor II (IGF-II) from the tumor. Early diagnosis and treatment are very important in such cases to prevent hypoxic injury to the brain secondary to hypoglycemia. Here, we are presenting a c…	http://www.ncbi.nlm.nih.gov/pubmed/36419579	SUNY Upstate Medical University New York New York USA.//Larkin Community Hospital South Miami Florida USA.//University of Health Science Lahore Pakistan.//GSC Medical College, Hospital and Research Center Ahmedabad India.//Department of Internal Medicine Tribhuvan University Institute of Medicine Kathmandu Nepal.//Osmania Medical College Hyderabad India.
J. Hausken;E. M. Haave;H. Haugaa;E. M. Loberg;U. E. Kongsgaard	2019	A patient with solid gynecologic cancer causing lactic acidosis, severe hypercalcemia, and hypoglycemia		Clin Case Rep	7	1	64-70	2019-01-19	Jan	Case Reports	A patient with solid gynecologic cancer causing lactic acidosis, severe hypercalcemia, and hypoglycemia	2050-0904 (Print)//2050-0904 (Electronic)//2050-0904 (Linking)	doi: 10.1002/ccr3.1904. eCollection 2019 Jan.	6332744	30656010	Though rare in cervical cancer patients, paraneoplastic syndrome usually presents with several endocrine and hormonal symptoms. Knowledge of the pathophysiology that underlies these abnormalities is beneficial to diagnosis and treatment. An interdisciplinary approach and test analysis prior to initiating specific treatment is recommended, though prognosis appears poor in advanced cases.	http://www.ncbi.nlm.nih.gov/pubmed/30656010	Department of Anesthesiology, Division of Emergencies and Critical Care Oslo University Hospital Oslo Norway.//Department of endocrinology Oslo University Hospital Oslo Norway.//Lovisenberg Diaconal University College Oslo Norway.//Department of Pathology Oslo University Hospital Oslo Norway.//Medical Faculty University of Oslo Oslo Norway.
J. A. Hawasli;J. R. Hopping;E. C. Hsueh	2014	Hypoglycemia with a large retroperitoneal mass - Case report		Int J Surg Case Rep	5	12	1225-8	2014-12-02			Hypoglycemia with a large retroperitoneal mass - Case report	2210-2612 (Print)//2210-2612 (Electronic)//2210-2612 (Linking)	doi: 10.1016/j.ijscr.2014.11.013	4276271	25437682	INTRODUCTION: Retroperitoneal sarcomas have rarely been reported to secrete insulin-growth factor II (IGF-II) and produce an enigmatic hypoglycemia. IGF-II-secreting sarcomas represent an extremely rare subset of soft tissue tumors, and reports are limited to a handful of cases. PRESENTATION OF CASE: The authors present the case of hypoglycemia due to an IGF-II-secreting retroperitoneal sarcoma t…	http://www.ncbi.nlm.nih.gov/pubmed/25437682	Department of Surgery, Saint Louis University School of Medicine, St. Louis, MO, United States. Electronic address: JPick@SLU.edu.//Department of Surgery, Saint Louis University School of Medicine, St. Louis, MO, United States.
N. Hizuka;I. Fukuda;K. Takano;K. Asakawa-Yasumoto;Y. Okubo;H. Demura	1998	Serum high molecular weight form of insulin-like growth factor II from patients with non-islet cell tumor hypoglycemia is O-glycosylated		J Clin Endocrinol Metab	83	8	2875-7	1998-08-26	Aug	Research Support, Non-U.S. Gov't	Serum high molecular weight form of insulin-like growth factor II from patients with non-islet cell tumor hypoglycemia is O-glycosylated	0021-972X (Print)//0021-972X (Linking)	doi: 10.1210/jcem.83.8.5021.		9709962	Non-islet cell tumor hypoglycemia (NICTH) is one of major causes of fasting hypoglycemia. In some patients with NICTH, insulin-like growth factor II (IGF-II) produced by and secreted from the tumors is thought to be a hypoglycemic agent. In patients with NICTH, the major form of IGF-II is high molecular weight form of IGF-II, designated as big IGF-II. The generation of big IGF-II in the NICTH syn…	http://www.ncbi.nlm.nih.gov/pubmed/9709962	Department of Medicine II, Tokyo Women's Medical University, Japan. naomi-hi@hi-ho.ne.jp
N. Hizuka;I. Fukuda;K. Takano;Y. Okubo;K. Asakawa-Yasumoto;H. Demura	1998	Serum insulin-like growth factor II in 44 patients with non-islet cell tumor hypoglycemia		Endocr J	45 Suppl		S61-5	1998-10-28	Apr	Research Support, Non-U.S. Gov't	Serum insulin-like growth factor II in 44 patients with non-islet cell tumor hypoglycemia	0918-8959 (Print)//0918-8959 (Linking)	doi: 10.1507/endocrj.45.suppl_s61.		9790231	Serum insulin-like growth factor II (IGF-II) was characterized by radioimmunoassay and Western immunoblot in 44 patients with non-islet cell tumor hypoglycemia (NICTH). 31 of 44 patients with NICTH had big IGF-II in sera. When the presence of IGF-II in tumors from 20 patients was investigated, IGF-II in tumors was detected in 18 patients and these patients had big IGF-II in sera. In two patients …	http://www.ncbi.nlm.nih.gov/pubmed/9790231	Department of Medicine II, Tokyo Women's Medical College, Japan.
J. S. Huang;P. H. Chang	2016	Refractory hypoglycemia controlled by systemic chemotherapy with advanced hepatocellular carcinoma: A case report		Oncol Lett	11	1	898-900	2016-02-13	Jan		Refractory hypoglycemia controlled by systemic chemotherapy with advanced hepatocellular carcinoma: A case report	1792-1074 (Print)//1792-1082 (Electronic)//1792-1074 (Linking)	doi: 10.3892/ol.2015.3915.	4727051	26870302	Non-islet cell tumor hypoglycemia (NICTH) is an uncommon but serious complication of malignancy. Patients with NICTH may appear unwell due to the underlying tumor, particularly when the mechanism of hypoglycemia is extensive tumor burden in the liver. Hepatocellular carcinoma (HCC) is reported to be the second most common cause of NICTH. The therapeutic strategies used in treating NICTH involve r…		Division of Hemato-Oncology, Department of Internal Medicine, Chang Gung Memorial Hospital, Keelung, Taiwan, R.O.C.
Y. Huerta;J. Lenz;B. Flesner;B. Abrams;H. Amerman;M. Griffin	2023	Resolution of paraneoplastic hypoglycemia following nephroureterectomy for treatment of canine renal cell carcinoma: Case report		Front Vet Sci	10		1134098	2023-04-18		Case Reports	Resolution of paraneoplastic hypoglycemia following nephroureterectomy for treatment of canine renal cell carcinoma: Case report	2297-1769 (Print)//2297-1769 (Electronic)//2297-1769 (Linking)	doi: 10.3389/fvets.2023.1134098.	10102469	37065226	OBJECTIVES: To describe the clinicopathologic findings, imaging results, surgical treatment, and outcome of a dog with renal cell carcinoma (RCC) and paraneoplastic hypoglycemia. ANIMALS: A 13-year-old female spayed mixed breed dog that was presented for facial twitching and neurologic decline and diagnosed with a renal mass and paraneoplastic hypoglycemia. STUDY DESIGN: Case report. METHODS: Ser…	http://www.ncbi.nlm.nih.gov/pubmed/37065226	Department of Clinical Sciences and Advanced Medicine, University of Pennsylvania School of Veterinary Medicine, Philadelphia, PA, United States.//Department of Pathobiology, University of Pennsylvania School of Veterinary Medicine, Philadelphia, PA, United States.
Y. Igarashi;H. Hirukawa;T. Nakano;Y. Morimoto;S. Fukuda;T. Tada	2022	Well-differentiated liposarcoma causing non-islet cell tumor hypoglycemia		Int Cancer Conf J	11	3	210-214	2022-06-08	Jul	Case Reports	Well-differentiated liposarcoma causing non-islet cell tumor hypoglycemia	2192-3183 (Electronic)//2192-3183 (Linking)	doi: 10.1007/s13691-022-00550-1.	9163218	35669897	Non-islet cell tumor hypoglycemia (NICTH) is a paraneoplastic syndrome that causes severe hypoglycemia. The tumor involved produces high-molecular-weight insulin-like growth factor-II (IGF-II). NICTH can be caused by various benign and malignant tumors. However, NICTH due to liposarcoma (LPS) is rare. A 38-year-old man was brought to the hospital emergency department with complaints of vomiting a…	http://www.ncbi.nlm.nih.gov/pubmed/35669897	Department of Surgery, Tachikawa General Hospital, 1-24, Asahioka Nagaoka-shi, Niigata, 940-8621 Japan. GRID: grid.416822.b. ISNI: 0000 0004 0531 5386//Department of Digestive and General Surgery, Kaetsu Hospital, Higashikanazawa, Akiha-ku Niigata-shi, Niigata, 956-0814 Japan.
F. Inayat;Q. Hussain;K. Shafique;A. Hurairah;E. B. Grossman	2017	Solitary Fibrous Tumor of the Stomach		ACG Case Rep J	4		e35	2017-03-14		Case Reports	Solitary Fibrous Tumor of the Stomach	2326-3253 (Print)//2326-3253 (Electronic)//2326-3253 (Linking)	doi: 10.14309/crj.2017.35.	5340651	28286800	Solitary fibrous tumor is a rare mesenchymal neoplasm that usually originates from the pleura, but has been reported in other extrapleural locations. We report a rare case of a solitary fibrous tumor of the stomach, which was successfully treated with endoscopic mucosal resection.	http://www.ncbi.nlm.nih.gov/pubmed/28286800	Department of Medicine, New York-Presbyterian Hospital, Weill Cornell Medical College, New York, NY.//Department of Medicine, Shifa International Hospital, Shifa College of Medicine, Islamabad, Pakistan.//Department of Pathology, SUNY Downstate Medical Center, Brooklyn, NY.//Division of Gastroenterology, Department of Medicine, SUNY Downstate Medical Center, Brooklyn, NY.
N. Inoue;H. Kawabata;M. Miyata	2021	A Case of Advanced Gastric Cancer With Multiple Liver Metastases in Which Hypoglycemic Symptoms Triggered the Diagnosis		Cureus	13	9	e18407	2021-11-05	Sep	Case Reports	A Case of Advanced Gastric Cancer With Multiple Liver Metastases in Which Hypoglycemic Symptoms Triggered the Diagnosis	2168-8184 (Print)//2168-8184 (Electronic)//2168-8184 (Linking)	doi: 10.7759/cureus.18407.	8557047	34733600	We experienced a case of gastric cancer with multiple liver metastases characterized by frequent hypoglycemic attacks. Hypoglycemia was observed on admission. We suspected that the cause of this hypoglycemia was non-islet cell tumor hypoglycemia (NICTH). Staining of the tissue with an insulin-like growth factor (IGF)-II antibody revealed that IGF-II was present in the tumor cells. This finding su…	http://www.ncbi.nlm.nih.gov/pubmed/34733600	Department of Gastroenterology, Kyoto Second Red Cross Hospital, Kyoto, JPN.//Department of Gastroenterology, Kyoto Okamoto Memorial Hospital, Kyoto, JPN.
K. Ishikura;T. Takamura;Y. Takeshita;A. Nakagawa;N. Imaizumi;H. Misu;K. Taji;K. Kasahara;Y. Oshinoya;S. Suzuki;A. Ooi;S. Kaneko	2010	Cushing's syndrome and big IGF-II associated hypoglycaemia in a patient with adrenocortical carcinoma		BMJ Case Rep	2010			2010-01-01			Cushing's syndrome and big IGF-II associated hypoglycaemia in a patient with adrenocortical carcinoma	1757-790X (Electronic)//1757-790X (Linking)	doi: 10.1136/bcr.07.2009.2100	3027795	22461853	A 41-year-old woman had a general health examination and was diagnosed with a non-functioning adrenocortical carcinoma (ACC). Despite surgery and chemotherapy with mitotane, the ACC progressed with metastases to the lymph nodes, liver and lung. Initially, she developed adrenal insufficiency and was treated with hydrocortisone. As the ACC progressed, it produced superabundant cortisol, resulting i…	http://www.ncbi.nlm.nih.gov/pubmed/22461853	Kanazawa University Graduate School of Medical Science, Department of Disease Control and Homeostasis, 13-1 Takara-machi, Kanazawa, Ishikawa, 920-8641, Japan.
T. Ito;H. Igarashi;R. T. Jensen	2012	Therapy of metastatic pancreatic neuroendocrine tumors (pNETs): recent insights and advances		J Gastroenterol	47	9	941-60	2012-08-14	Sep	Research Support, N.I.H., Intramural//Review	Therapy of metastatic pancreatic neuroendocrine tumors (pNETs): recent insights and advances	1435-5922 (Electronic)//0944-1174 (Print)//0944-1174 (Linking)	doi: 10.1007/s00535-012-0642-8	3754804	22886480	Neuroendocrine tumors (NETs) [carcinoids, pancreatic neuroendocrine tumors (pNETs)] are becoming an increasing clinical problem because not only are they increasing in frequency, but they can frequently present with advanced disease that requires diagnostic and treatment approaches different from those used in the neoplasms that most physicians are used to seeing and treating. In the past few yea…	http://www.ncbi.nlm.nih.gov/pubmed/22886480	Department of Medicine and Bioregulatory Science, Graduate School of Medical Sciences, Kyushu University, 3-1-1 Maidashi, Higashi-ku, Fukuoka 812-8582, Japan.
Takuma Izutsu;Hiroyuki Ito;Izumi Fukuda;Hideki Tamura;Suzuko Matsumoto;Shinichi Antoku;Toshiko Mori;Hiroaki Goto	2021	Early Improvement of Non-islet Cell Tumor Hypoglycemia by Chemotherapy Using Lenvatinib in a Case with Type 2 Diabetes and Hepatocellular Carcinoma Producing Big IGF-II		Internal Medicine	60	9	1427-1432				Early Improvement of Non-islet Cell Tumor Hypoglycemia by Chemotherapy Using Lenvatinib in a Case with Type 2 Diabetes and Hepatocellular Carcinoma Producing Big IGF-II					A 77-year-old man was treated with a DPP-4 inhibitor for type 2 diabetes. Hypoglycemia occurred frequently, and an examination revealed a tumor with a maximum diameter of 140 mm in both lobes of the liver. Western immunoblotting detected a high-molecular-weight form of insulin-like growth factor-II, and non-islet cell tumor hypoglycemia was diagnosed. Although prednisolone 40 mg was started, hypo…
O. Kelly J;G. J. Nason;C. Shilling;M. Redmond;D. M. Little	2015	Recurrent Non-islet Cell Tumor Hypoglycemia Secondary to Recurrent Renal Sarcoma		Curr Urol	8	4	212-214	2015-12-01	Dec	Case Reports	Recurrent Non-islet Cell Tumor Hypoglycemia Secondary to Recurrent Renal Sarcoma	1661-7649 (Print)//1661-7657 (Electronic)//1661-7649 (Linking)	doi: 10.1159/000365719.	6151326	30263029	INTRODUCTION: Non-islet-cell tumor hypoglycemia (NICTH) is a rare paraneoplastic syndrome encountered in the setting of a wide variety of benign and malignant tumors. CASE PRESENTATION: A 46 year old lady was referred to our unit, with a large left sided retroperitoneal mass found on surveillance imaging on a background of renal sarcoma 6 years previously, for which she had a left nephrectomy. Sh…	http://www.ncbi.nlm.nih.gov/pubmed/30263029	Department of Urology and Transplantation, Dublin, Ireland.//Department of Histopathology, Beaumont Hospital, Dublin, Ireland.
J. G. Jang;J. H. Chung;K. S. Hong;J. H. Ahn;J. Y. Lee;J. H. Jo;D. W. Lee;K. C. Shin;K. H. Lee;M. J. Kim;J. C. Lee;J. H. Lee;J. K. Lee	2015	A case of solitary fibrous pleura tumor associated with severe hypoglycemia: doege-potter syndrome		Tuberc Respir Dis (Seoul)	78	2	120-4	2015-04-11	Apr		A case of solitary fibrous pleura tumor associated with severe hypoglycemia: doege-potter syndrome	1738-3536 (Print)//2005-6184 (Electronic)//1738-3536 (Linking)	doi: 10.4046/trd.2015.78.2.120.	4388895	25861346	Solitary fibrous tumor of the pleura (SFTP) is a rare primary intrathoracic tumor that arises from mesenchymal tissue underlying the mesothelial layer of the pleura. It usually has an indolent clinical course. The hypoglycemia that accompanies SFTP was first described by Doege and Potter independently in 1930, hence the eponym Doege-Potter syndrome (DPS). The incidence of DPS is reported to be ~4…	http://www.ncbi.nlm.nih.gov/pubmed/25861346	Department of Internal Medicine, Regional Center for Respiratory Disease, Yeungnam University Medical Center, Yeungnam University College of Medicine, Daegu, Korea.//Department of Pathology, Regional Center for Respiratory Disease, Yeungnam University Medical Center, Yeungnam University College of Medicine, Daegu, Korea.//Department of Thoracic and Cardiovascular Surgery, Regional Center for Resp…
V. Jha;P. Borpujari	2012	Hypoglycaemia presenting as sole manifestation of hepatocellular carcinoma		Med J Armed Forces India	68	1	75-7	2012-01-01	Jan		Hypoglycaemia presenting as sole manifestation of hepatocellular carcinoma	0377-1237 (Print)//0377-1237 (Linking)	doi: 10.1016/S0377-1237(11)60113-5.	3862547	24669040	A 66-year-old ex-serviceman was admitted here with episodes of loss of consciousness for 2–3 months. Initially his loss of con¬sciousness was at intervals of 10–15 days but for the last 2–3 weeks he had recurrent loss of consciousness almost every day or on every alternate day lasting 4–5 minutes as witnessed by his relatives. He had one episode of generalised tonic-clonic seizure four days back.…	http://www.ncbi.nlm.nih.gov/pubmed/24669040	Graded Specialist (Pathology), Military Hospital, Thiruvananthapuram, Thirumala, Pangode, Kerala - 695006.
K. Jin;S. Zhong;L. Lin;J. Wu;Y. Wang;W. Cui;W. Gu;M. Chao;X. Song	2022	Targeting-intratumoral-lactic-acidosis transcatheter-arterial-chemoembolization for non-islet cell tumor hypoglycemia secondary to a liver metastatic solitary fibrous tumor: A case report and literature review		Front Endocrinol (Lausanne)	13		955687	2022-08-30		Case Reports//Research Support, Non-U.S. Gov't//Review	Targeting-intratumoral-lactic-acidosis transcatheter-arterial-chemoembolization for non-islet cell tumor hypoglycemia secondary to a liver metastatic solitary fibrous tumor: A case report and literature review	1664-2392 (Print)//1664-2392 (Electronic)//1664-2392 (Linking)	doi: 10.3389/fendo.2022.955687.	9403894	36034453	Doege-Potter syndrome is a rare paraneoplastic syndrome characterized by non-islet cell tumor hypoglycemia secondary to a solitary fibrous tumor. Doege-Potter syndrome always presents with recurrent fasting hypoglycemia, which can occasionally be life-threatening. The best choice of treatment for Doege-Potter syndrome and solitary fibrous tumor is complete resection. However, when it is unfeasibl…	http://www.ncbi.nlm.nih.gov/pubmed/36034453	Department of Radiology, The Second Affiliated Hospital School of Medicine, Zhejiang University School of Medicine, Hangzhou, China.//Department of Endocrine and Metabolic Diseases, The Second Affiliated Hospital, Zhejiang University School of Medicine, Hangzhou, China.//Clinical Research Center of the Second Affiliated Hospital, Zhejiang University School of Medicine, Hangzhou, China.//Cancer In…
B. I. Joffe;M. C. Kew;V. R. Panz;W. J. Kalk;R. Shires;J. Wing;H. C. Seftel	1988	Evaluation of the synthetic somatostatin analogue SMS 201-995 in patients with hypoglycaemia associated with hepatocellular carcinoma		Br J Cancer	58	1	91-2	1988-07-01	Jul	Research Support, Non-U.S. Gov't	Evaluation of the synthetic somatostatin analogue SMS 201-995 in patients with hypoglycaemia associated with hepatocellular carcinoma	0007-0920 (Print)//1532-1827 (Electronic)//0007-0920 (Linking)	doi: 10.1038/bjc.1988.170.	2246484	2844221	Hypoglycaemia related to extrapancreatic neoplasms is well documented but its pathogenesis remains unclear (Kahn, 1980). One possible explanation is the production by the tumour of an `insulin-like' polypeptide (e.g., insulin-like growth factor or IGF), which has been found in the serum of such cases by some workers (Gorden et al., 1981; Daughaday et al., 1981), but not by others (Joffe et al., 1…	http://www.ncbi.nlm.nih.gov/pubmed/2844221	Department of Medicine, University of the Witwatersrand Medical School, Parktown, Johannesburg, South Africa.
A. Y. Kalebi;M. J. Hale;M. L. Wong;T. Hoffman;J. Murray	2009	Surgically cured hypoglycemia secondary to pleural solitary fibrous tumour: case report and update review on the Doege-Potter syndrome		J Cardiothorac Surg	4		45	2009-08-20	Aug 18	Case Reports//Review	Surgically cured hypoglycemia secondary to pleural solitary fibrous tumour: case report and update review on the Doege-Potter syndrome	1749-8090 (Electronic)//1749-8090 (Linking)	doi: 10.1186/1749-8090-4-45.	2739517	19689813	The association of paraneoplastic hypoglycemia [Doege-Potter syndrome] and finger clubbing [Pierre-Marie-Bamberg syndrome] with pleural solitary fibrous tumour is rare. We present a previously unpublished but typical example of this rare occurrence together with a detailed updated literature review of previously published cases of pleural SFT discussing the histopathology of SFT; pathophysiology …	http://www.ncbi.nlm.nih.gov/pubmed/19689813	Department of Anatomical Pathology, National Health Laboratory Service [NHLS], Johannesburg, South Africa. ahmedkalebi@yahoo.com
Y. Keidai;T. Murakami;N. Yamamura;S. Tsunoda;A. Ikeda;K. Hida;M. Nagao;Y. Yamada;A. Fukui;M. Ogura;I. Fukuda;Y. Nakamoto;K. Obama;N. Inagaki	2023	Big insulin-like growth factor 2-producing multiple solitary fibrous tumors treated with debulking surgery: A case report		Front Endocrinol (Lausanne)	14		1071899	2023-02-07		Case Reports	Big insulin-like growth factor 2-producing multiple solitary fibrous tumors treated with debulking surgery: A case report	1664-2392 (Print)//1664-2392 (Electronic)//1664-2392 (Linking)	doi: 10.3389/fendo.2023.1071899.	9895772	36742395	BACKGROUND: Non-islet cell tumor hypoglycemia (NICTH) is a rare paraneoplastic syndrome caused by a tumor-producing high molecular weight form of insulin-like growth factor 2 (IGF2) known as big IGF2. The only curative treatment for this condition is surgical resection of the responsible tumors. However, this may not be feasible in cases with multiple metastases at diagnosis of NICTH, and no stan…	http://www.ncbi.nlm.nih.gov/pubmed/36742395	Department of Diabetes, Endocrinology and Nutrition, Graduate School of Medicine, Kyoto University, Kyoto, Japan.//Department of Surgery, Graduate School of Medicine, Kyoto University, Kyoto, Japan.//Department of Endocrinology, Metabolism and Nephrology, Graduate School of Medicine, Nippon Medical School, Tokyo, Japan.//Department of Diagnostic Pathology, Kyoto University Hospital, Kyoto, Japan.…
A. Khaleeli;M. Perumainar;A. V. Spedding;J. D. Teale;V. Marks	1992	Treatment of tumour-induced hypoglycaemia with human growth hormone		J R Soc Med	85	5	303	1992-05-01	May	Case Reports	Treatment of tumour-induced hypoglycaemia with human growth hormone	0141-0768 (Print)//0141-0768 (Linking)	doi: 10.1177/014107689208500525.	1294618	1433103	Spontaneous hypoglycaemia, though rare, may be the dominant or presenting clinical feature of certain non-insulin secreting neoplasms. The anamnesis may be indistinguishable from that of insulinoma' and, until recently, its cause was unknown2, though a defect in growth hormone secretion has long been suspected3. Following the discovery that the ratio of IGF-I : IGF-H is uniquely depressed in tumo…	http://www.ncbi.nlm.nih.gov/pubmed/1433103	Halton General Hospital, Runcorn, Cheshire.
A. Khowaja;B. Johnson-Rabbett;J. Bantle;A. Moheet	2014	Hypoglycemia mediated by paraneoplastic production of Insulin like growth factor-2 from a malignant renal solitary fibrous tumor - clinical case and literature review		BMC Endocr Disord	14		49	2014-06-18	Jun 17	Case Reports	Hypoglycemia mediated by paraneoplastic production of Insulin like growth factor-2 from a malignant renal solitary fibrous tumor - clinical case and literature review	1472-6823 (Print)//1472-6823 (Electronic)//1472-6823 (Linking)	doi: 10.1186/1472-6823-14-49.	4067084	24934576	BACKGROUND: Hypoglycemic episodes are infrequent in individuals without a history of diabetes mellitus or bariatric surgery. When hypoglycemia does occur in such individuals, an uncommon but important diagnosis to consider is non-islet cell tumor hypoglycemia (NICTH). We report a case of NICTH associated with paraneoplastic insulin-like growth factor-2 (IGF-2) production and review current releva…	http://www.ncbi.nlm.nih.gov/pubmed/24934576	Department of Medicine, Division of Diabetes, Endocrinology and Metabolism, University of Minnesota, 516 Delaware St SE, Minneapolis, MN 55455, USA. khowa002@umn.edu.
N. P. Kiely;R. Sinha;K. Tang;K. M. Wan	2021	Doege-Potter syndrome: a systematic review of the literature and case presentation of a rare pelvic malignant solitary fibrous tumour		BMJ Case Rep	14	8		2021-08-21	Aug 19	Case Reports	Doege-Potter syndrome: a systematic review of the literature and case presentation of a rare pelvic malignant solitary fibrous tumour	1757-790X (Electronic)//1757-790X (Linking)	doi: 10.1136/bcr-2021-242447.	8378376	34413033	Solitary fibrous tumours (SFTs) are a rare mesenchymal neoplasm with an incidence of 2.8 per 100 000 of which only 1% occur in the female genital tract. Doege-Potter syndrome is a paraneoplastic phenomenon associated with approximately 5%-10% of SFTs and is characterised by non-islet cell hypoglycaemia due to tumour production of low molecular weight insulin-like growth factor-II. We present the …	http://www.ncbi.nlm.nih.gov/pubmed/34413033	School of Women and Children's Health, Faculty of Medicine, University of New South Wales, Sydney, New South Wales, Australia neilldiver@gmail.com.//Obstetrics and Gynaecology, The Royal Hospital for Women, Randwick, New South Wales, Australia.//School of Women and Children's Health, Faculty of Medicine, University of New South Wales, Sydney, New South Wales, Australia.//Department of Gynaecologi…
R. A. Killington;A. E. Williams;N. A. Ratcliffe;T. P. Whitehead;H. Smith	1971	Hypoglycaemia and malignancy differences of closely related sublines of a rat tumour		Br J Cancer	25	1	93-103	1971-03-01	Mar		Hypoglycaemia and malignancy differences of closely related sublines of a rat tumour	0007-0920 (Print)//1532-1827 (Electronic)//0007-0920 (Linking)	doi: 10.1038/bjc.1971.13.	2008555	5581305	A possible basis for the differences in malignancy between three closely related sublines of the WBP1 ascites tumour of the rat has been studied by examining the biochemical changes in rat sera during tumour growth in vivo. Death appeared to be due to hypoglycaemia and the ability to induce this condition correlated with the differences in malignancy between the sublines; WBP1 (X) and WBP1 (V), t…	http://www.ncbi.nlm.nih.gov/pubmed/5581305
D. W. Kim;K. J. Na;J. S. Yun;S. Y. Song	2017	Doege-potter syndrome: a report of a histologically benign but clinically malignant case		J Cardiothorac Surg	12	1	64	2017-08-09	Aug 7	Case Reports	Doege-potter syndrome: a report of a histologically benign but clinically malignant case	1749-8090 (Electronic)//1749-8090 (Linking)	doi: 10.1186/s13019-017-0630-4.	5547527	28784156	BACKGROUND: Solitary fibrous tumors of the pleura (SFTPs) are relatively rare tumors that originate from mesenchymal cells of submesothelial tissue of the pleura. Most patients with SFTPs are asymptomatic; however, pleuritic chest pain, cough, and dyspnea can develop. If hypoglycemia is associated with a solitary fibrous tumor, it is referred to as the Doege-Potter syndrome. CASE PRESENTATION: A …	http://www.ncbi.nlm.nih.gov/pubmed/28784156	Department of Thoracic and Cardiovascular Surgery, Chonnam National University Hwasun Hospital, Chonnam National University Medical School, 322 Seoyang-ro, Hwasun, 519-763, Korea.//Department of Thoracic and Cardiovascular Surgery, Chonnam National University Hwasun Hospital, Chonnam National University Medical School, 322 Seoyang-ro, Hwasun, 519-763, Korea. maskjoa@hanmail.net.
V. Kumar;D. Gala;C. Wonders;S. Marowa;A. Forlemu;V. Gayam;M. Reddy	2023	Non-islet cell tumor hypoglycemia associated with Gastrointestinal Stromal Tumor: Case report and review of the literature		Arch Clin Cases	10	1	50-54	2023-04-15		Case Reports	Non-islet cell tumor hypoglycemia associated with Gastrointestinal Stromal Tumor: Case report and review of the literature	2360-6975 (Electronic)//2360-6975 (Linking)	doi: 10.22551/2023.38.1001.10240.	10088052	37056950	Non-islet cell tumor hypoglycemia is an uncommon paraneoplastic phenomenon commonly associated with tumors of mesenchymal origin like gastrointestinal stromal tumors (GIST). It causes the release of insulin-like growth factor type II. GIST are frequently asymptomatic but can present with vague symptoms such as gastrointestinal bleeding, gastric pain, anorexia, nausea, and vomiting. We present an …	http://www.ncbi.nlm.nih.gov/pubmed/37056950	Department of Internal Medicine, The Brooklyn Hospital Center, New York, USA.//School of Medicine, American University of the Caribbean, Cupecoy, Sint Maarten.//Department of Gastroenterology, The Brooklyn Hospital Center, New York, USA.
E. A. Lawson;X. Zhang;J. T. Crocker;W. L. Wang;A. Klibanski	2009	Hypoglycemia from IGF2 overexpression associated with activation of fetal promoters and loss of imprinting in a metastatic hemangiopericytoma		J Clin Endocrinol Metab	94	7	2226-31	2009-04-23	Jul	Case Reports	Hypoglycemia from IGF2 overexpression associated with activation of fetal promoters and loss of imprinting in a metastatic hemangiopericytoma	1945-7197 (Electronic)//0021-972X (Linking)	doi: 10.1210/jc.2009-0153.		19383775	CONTEXT: The mechanism of IGF2 overexpression in non-islet-cell tumor hypoglycemia is not understood. OBJECTIVE: We investigated the imprinting control and promoter usage for IGF2 expression to identify a mechanism for increased IGF-II production in non-islet-cell tumor hypoglycemia. PATIENT AND METHODS: A patient with metastatic hemangiopericytoma was studied. Tissue from the original hemangiope…	http://www.ncbi.nlm.nih.gov/pubmed/19383775	Neuroendocrine Unit, Massachusetts General Hospital and Harvard Medical School, Boston, Massachusetts 02114, USA.
A. S. Lee;S. M. Twigg	2015	A mitotic cause of Whipple's triad: non-islet cell tumour hypoglycaemia in incurable low-grade malignancy		BMJ Case Rep	2015			2015-05-08	May 6	Case Reports	A mitotic cause of Whipple's triad: non-islet cell tumour hypoglycaemia in incurable low-grade malignancy	1757-790X (Electronic)//1757-790X (Linking)	doi: 10.1136/bcr-2014-209021.	4434322	25948850	A 74-year-old man with known metastatic haemangiopericytoma presented with neuroglycopaenic symptoms of confusion and light-headedness secondary to recurrent episodes of fasting hypoglycaemia, which resolved with oral carbohydrate intake. Investigations for hypoglycaemia revealed it to be non-insulin mediated, and subsequently due to a rare paraneoplastic phenomenon termed as non-islet cell tumou…	http://www.ncbi.nlm.nih.gov/pubmed/25948850	Department of Endocrinology, Royal Prince Alfred Hospital, Sydney, New South Wales, Australia Sydney Medical School and Charles Perkins Centre, University of Sydney, Sydney, New South Wales, Australia.
S. W. Lee;E. K. Lee;T. Yun;Y. W. Won;E. J. Ko;M. Choi;S. I. Choi;S. S. Park;E. K. Hong	2014	Recurrent hypoglycemia triggered by sorafenib therapy in a patient with hemangiopericytoma		Endocrinol Metab (Seoul)	29	2	202-5	2014-07-18	Jun		Recurrent hypoglycemia triggered by sorafenib therapy in a patient with hemangiopericytoma	2093-596X (Print)//2093-5978 (Electronic)//2093-596X (Linking)	doi: 10.3803/EnM.2014.29.2.202.	4091496	25031894	Targeted therapy has been proven to be one of the most effective cancer treatments. However, some endocrine disorders can occur during treatment with targeted agents. We report the case of a patient who exhibited a wax and wane pattern of hypoglycemia that was attributed to sorafenib therapy. A 32-year-old woman with metastatic hemangiopericytoma visited the emergency department in a stuporous st…	http://www.ncbi.nlm.nih.gov/pubmed/25031894	Department of Internal Medicine, National Cancer Center, Goyang, Korea.//Department of Pathology, National Cancer Center, Goyang, Korea.
K. Lewis	2021	A Rare Case of Non-Islet Cell Tumour Hypoglycaemia		Ulster Med J	90	1	46-47	2021-03-09	Jan	Case Reports	A Rare Case of Non-Islet Cell Tumour Hypoglycaemia	2046-4207 (Electronic)//0041-6193 (Print)//0041-6193 (Linking)		7931147	33678917	A 75-year-old undergoing chemotherapy for advanced endometrial carcinosarcoma; was admitted after routine blood tests revealed a severe acute kidney injury. Endometrial carcinosarcoma is a rare type of uterine malignancy that is classified as a mixed epithelial and mesenchymal tumour. Renal function normalised rapidly after bilateral nephrostomies were inserted. However, during convalescence the …	http://www.ncbi.nlm.nih.gov/pubmed/33678917	Microbiology Department, Craigavon Area Hospital, 68 Lurgan Road, Portadown, Craigavon, BT63 5QQ.
X. D. Li;J. T. Jiang;C. P. Wu	2012	Combined Therapy against Recurrent Hemangiopericytoma: A Case Report		Cancer Biol Med	9	2	141-3	2013-05-22	Jun	Case Reports	Combined Therapy against Recurrent Hemangiopericytoma: A Case Report	2095-3941 (Print)//2095-3941 (Linking)	doi: 10.3969/j.issn.2095-3941.2012.02.012.	3643657	23691471	Department of Oncology, The Third Affiliated Hospital of Soochow University, Changzhou 213003, China A patient with a seven-year history of recurrent metastatic hemangiopericytoma (HPC) was admitted. During his treatment, he received surgical resection, radiotherapy, radiofrequency hyperthermia and chemotherapy using combined doxorubicin, dacarbazin, vincristine, ginsenoside Rg3, and recombinant …	http://www.ncbi.nlm.nih.gov/pubmed/23691471
Y. Liu;M. Zhang;X. Yang;M. Zhang;Z. Fan;Y. Li;T. Wang;P. Chen	2022	Severe Hypoglycemia Caused by a Giant Borderline Phyllodes Tumor of the Breast: A Case Report and Literature Review		Front Endocrinol (Lausanne)	13		871998	2022-06-14		Case Reports//Research Support, Non-U.S. Gov't//Systematic Review	Severe Hypoglycemia Caused by a Giant Borderline Phyllodes Tumor of the Breast: A Case Report and Literature Review	1664-2392 (Print)//1664-2392 (Electronic)//1664-2392 (Linking)	doi: 10.3389/fendo.2022.871998.	9178785	35692391	A case of hypoglycemic coma caused by a giant borderline phyllodes tumor of the breast has been described. The patient, a 63-year-old woman, was admitted with recurrent unconsciousness. She had a giant breast tumor with decreased blood glucose, insulin, and C-peptide. The patient's hypoglycemia resolved rapidly after resection of the breast tumor. Pathological examination indicated a borderline p…	http://www.ncbi.nlm.nih.gov/pubmed/35692391	Department of Geriatrics, Sichuan Provincial People's Hospital, University of Electronic Science and Technology of China, Chengdu, China.//Chinese Academy of Sciences, Sichuan Translational Medicine Research Hospital, Chengdu, China.//Department of Pathology, Sichuan Provincial People's Hospital, University of Electronic Science and Technology of China, Chengdu, China.//Mastology Department, Sich…
M. Lopez-Hinostroza;J. Moya-Salazar;J. Davila;A. Y. Absencio;H. Contreras-Pulache	2022	Doege-Potter syndrome due to endothoracic solitary hypoglycemic fibrous tumor		Clin Case Rep	10	4	e05611	2022-04-14	Apr	Case Reports	Doege-Potter syndrome due to endothoracic solitary hypoglycemic fibrous tumor	2050-0904 (Print)//2050-0904 (Electronic)//2050-0904 (Linking)	doi: 10.1002/ccr3.5611.	8979144	35414906	Doege-Potter syndrome leads to severe and sustained symptomatic hypoglycemia and is associated with the solitary fibrous tumor. It is a rare cause, and its diagnosis requires a clinical suspicion and other markers such as insulin-like growth factor II. Here, we describe a case of a patient with intrathoracic tumor and hypoglycemia.A 74-year-old male patient with a history of hypertension 15 years…	http://www.ncbi.nlm.nih.gov/pubmed/35414906	Department of Respiratory Disease Hospital Nacional Guillermo Almenara Irigoyen Lima Peru.//Hospital Nacional Docente Madre Nino San Bartolome Lima Peru.//Cancerology and Pathology Unit NESH Hubbs Lima Peru.//Digital Transformation Center Norbert Wiener University Lima Peru.//Department of Pathology Hospital Nacional Guillermo Almenara Lima Peru.//South America Center for Education and Research i…
R. C. Ma;R. S. Lo;M. H. Tai;J. C. Chan;C. C. Chow;J. L. Woo	2006	Recurrent hypoglycaemia in a patient with metastatic pancreatic carcinoma		PLoS Med	3	8	e331	2006-09-01	Aug	Case Reports	Recurrent hypoglycaemia in a patient with metastatic pancreatic carcinoma	1549-1676 (Electronic)//1549-1277 (Print)//1549-1277 (Linking)	doi: 10.1371/journal.pmed.0030331.	1564285	16942396	The patient's recurrent hypoglycaemia was found to be due to non-islet cell tumour hypoglycaemia.79-y-old man presented with ob¬structive jaundice in July 2001 and was diagnosed with carcinoma of the head of the pancreas. He underwent a total pancreatectomy, as well as resection of the distal stomach, duodenum, spleen, and gall bladder. Histology showed a 9 X 10 X 6.5–cm tumour at the head of the…	http://www.ncbi.nlm.nih.gov/pubmed/16942396	Department of Medicine and Therapeutics, Prince of Wales Hospital, Chinese University of Hong Kong, Shatin, Hong Kong, Special Administrative Region, People's Republic of China. rcwma@cuhk.edu.hk
R. C. Ma;P. C. Tong;J. C. Chan;C. S. Cockram;M. H. Chan	2005	A 67-year-old woman with recurrent hypoglycemia: non-islet cell tumour hypoglycemia		CMAJ	173	4	359-61	2005-08-17	Aug 16	Case Reports	A 67-year-old woman with recurrent hypoglycemia: non-islet cell tumour hypoglycemia	1488-2329 (Electronic)//0820-3946 (Print)//0820-3946 (Linking)	doi: 10.1503/cmaj.050422.	1188218	16103505	THE CASE: A 67-year-old woman was brought to hospital by her husband, who had found her sweaty and unresponsive in the morning. She was hypoglycemic, with a plasma glucose level of 1.2 mmol/L (normal range 3.8–6.1 mmol/L). After receiving dextrose intravenously, she regained consciousness and her plasma glucose level increased to 3.8 mmol/L. Apart from a recent dry cough, she was otherwise well a…	http://www.ncbi.nlm.nih.gov/pubmed/16103505	Department of Medicine and Therapeutics, Chinese University of Hong Kong, Prince of Wales Hospital, Shatin, Hong Kong.
G. Magro;L. Salvatorelli;E. Piombino;G. M. Vecchio;G. Broggi;S. Castorina	2020	Solitary fibrous tumor with atypical features of the paravesical space: benign clinical course at the 10-years follow-up. Report of a case and review of the literature		Pathologica	112	4	200-209	2021-01-05	Dec	Case Reports	Solitary fibrous tumor with atypical features of the paravesical space: benign clinical course at the 10-years follow-up. Report of a case and review of the literature	1591-951X (Electronic)//0031-2983 (Print)//0031-2983 (Linking)	doi: 10.32074/1591-951X-126.	8183344	33393523	Extra-pleural solitary fibrous tumor (SFT) is a relatively rare soft tissue neoplasm, with only rare cases reported in the pelvic cavity. Most SFTs are histologically benign, with only a few malignant cases reported in the literature so far. We report a rare case of SFT arising in the paravesical space of a 79-year-old man. Histologically the tumor corresponds to an "intermediate risk tumor" acco…	http://www.ncbi.nlm.nih.gov/pubmed/33393523	Department of Medical and Surgical Sciences and Advanced Technologies, G.F. Ingrassia, Azienda Ospedaliero-Universitaria "Policlinico Vittorio Emanuele", Anatomic Pathology, School of Medicine, University of Catania, Italy.//Department of Medical and Surgical Sciences and Advanced Technologies, G.F. Ingrassia, Azienda Ospedaliero-Universitaria "Policlinico Vittorio Emanuele", Anatomy, School of M…
K. R. Marchetti;M. A. Pereira;A. Lichtenstein;E. F. Paiva	2016	Refractory hypoglycemia in a patient with functional adrenal cortical carcinoma		Endocrinol Diabetes Metab Case Rep	2016			2016-11-20			Refractory hypoglycemia in a patient with functional adrenal cortical carcinoma	2052-0573 (Print)//2052-0573 (Electronic)//2052-0573 (Linking)	doi: 10.1530/EDM-16-0101.	5097138	27857836	Adrenacarcinomas are rare, and hypoglycemic syndrome resulting from the secretion of insulin-like growth factor II (IGF-II) by these tumors have been described infrequently. This study describes the case of a young woman with severe persistent hypoglycemia and a large adrenal tumor and discusses the physiopathological mechanisms involved in hypoglycemia. The case is described as a 21-year-old wom…	http://www.ncbi.nlm.nih.gov/pubmed/27857836	Department of General Medicine.//Department of Endocrinology , Clinics Hospital, University of Sao Paulo School of Medicine, Sao Paulo, SP , Brazil.
V. Marks;J. D. Teale	1991	Tumours producing hypoglycaemia		Diabetes Metab Rev	7	2	79-91	1991-06-01	Jun	Review	Tumours producing hypoglycaemia	0742-4221 (Print)//0742-4221 (Linking)	doi: 10.1002/dmr.5610070202.		1665409		http://www.ncbi.nlm.nih.gov/pubmed/1665409	Department of Clinical Biochemistry and Nutrition, St Luke's Hospital Guildford, Surrey, U.K.
J. I. Martinez-Montoro;B. Fernandez-Medina;P. Medina-Delgado;F. J. Tinahones	2021	Malignant mixed Mullerian tumour of the uterus associated with non-islet cell tumour hypoglycaemia		Arch Med Sci	17	5	1433-1435	2021-09-16			Malignant mixed Mullerian tumour of the uterus associated with non-islet cell tumour hypoglycaemia	1734-1922 (Print)//1896-9151 (Electronic)//1734-1922 (Linking)	doi: 10.5114/aoms/140296.	8425224	34522275	Non-islet cell tumour hypoglycaemia (NICTH) is a very uncommon cause of hypoglycaemia due to increased secretion of insulin-like growth factor-2 (IGF-2) and its precursors as a result of overexpression of the IGF2 gene in the tumour, which can activate the insulin receptor [1, 2]. Malignant mixed Müllerian tumour of the uterus (MMMTU) constitutes a particularly rare and aggressive entity that typ…	http://www.ncbi.nlm.nih.gov/pubmed/34522275	Department of Endocrinology and Nutrition, Virgen de la Victoria University Hospital, Malaga, Spain.//Department of Internal Medicine, Virgen de la Victoria University Hospital, Malaga, Spain.//Laboratorio de Investigacion, Instituto de Investigacion Biomedica de Malaga (IBIMA), Spain.//Centro de Investigacion Biomedica en Red de la Fisiopatologia de la Obesidad y Nutricion (CIBEROBN), Instituto …
E. A. Masson;I. A. MacFarlane;D. Graham;P. Foy	1991	Spontaneous hypoglycaemia due to a pleural fibroma: role of insulin like growth factors		Thorax	46	12	930-1	1991-12-01	Dec	Case Reports	Spontaneous hypoglycaemia due to a pleural fibroma: role of insulin like growth factors	0040-6376 (Print)//1468-3296 (Electronic)//0040-6376 (Linking)	doi: 10.1136/thx.46.12.930.	463502	1792643	A 64 year old woman with a long history of "drop attacks" and dizzy spells was found to have spontaneous hypoglycaemia. A slowly enlarging pleural mass had been present for at least five years. At thoracotomy the mass (weight 1.7 kg) was excised and the hypoglycaemia ceased. Histologically the tumour was a pleural fibroma, with no features of malignancy. Endocrine tests before surgery showed a su…	http://www.ncbi.nlm.nih.gov/pubmed/1792643	Department of Medicine, University of Liverpool.
R. A. Matei;M. Mehedintu-Ionescu;S. Paitici;E. F. Georgescu;A. Donoiu;A. M. Ghemigian;M. Popescu;B. D. Totolici;C. Neamtu;S. S. Mogoanta	2021	Diagnostic difficulties in giant benign phyllodes tumor		Rom J Morphol Embryol	62	4	1035-1044	2022-06-09	Oct-Dec	Case Reports	Diagnostic difficulties in giant benign phyllodes tumor	2066-8279 (Electronic)//1220-0522 (Print)//1220-0522 (Linking)	doi: 10.47162/RJME.62.4.16.	9289689	35673823	Phyllodes tumors (PTs) are rare tumors of the breast, which encompass both stromal and epithelial components. The maximum incidence is in the fourth decade of life. Most of these tumors are benign, but about one third can be malignant acting as sarcomas. Due to their rarity and atypical clinical behavior (especially for the giant ones), the management of these tumors is usually difficult. We repo…	http://www.ncbi.nlm.nih.gov/pubmed/35673823	Department of Surgery, University of Medicine and Pharmacy of Craiova, Romania; ssmogo@yahoo.com, stefanppaitici@gmail.com.
D. G. Mathew;T. Rooban;V. Janani;E. Joshua;U. Rao;K. Ranganathan	2010	Review of paraneoplastic syndromes associated with oropharyngeal squamous cell carcinoma		J Oral Maxillofac Pathol	14	2	41-7	2011-07-07	Jul		Review of paraneoplastic syndromes associated with oropharyngeal squamous cell carcinoma	1998-393X (Electronic)//0973-029X (Print)//0973-029X (Linking)	doi: 10.4103/0973-029X.72499.	3125058	21731261	Malignancies are usually preceded by the presence of various paraneoplastic syndromes (PNS), which could be the indirect and/or remote effects of the metabolites produced by neoplastic cells. PNS manifested by oropharyngeal squamous cell carcinomas, which is the most common head and neck malignancy, are highlighted in this review. Knowledge of the clinical spectrum of these syndromes will equip t…	http://www.ncbi.nlm.nih.gov/pubmed/21731261	Department of Oral and Maxillofacial Pathology, Ragas Dental College, Chennai, India.
A. L. Mathez;D. Moroto;S. A. Dib;J. R. de Sa	2016	Seborrheic keratoses and severe hypoinsulinemic hypoglycemia associated with insulin grow factor 2 secretion by a malignant solitary fibrous tumor		Diabetol Metab Syndr	8		33	2016-05-03			Seborrheic keratoses and severe hypoinsulinemic hypoglycemia associated with insulin grow factor 2 secretion by a malignant solitary fibrous tumor	1758-5996 (Print)//1758-5996 (Electronic)//1758-5996 (Linking)	doi: 10.1186/s13098-016-0148-2.	4850662	27134683	A rare sign of some malignant tumors is a sudden eruption of multiple seborrheic keratoses called Leser-Trelat sign. Overproduction of insulin-like growth factor-2 (IGF2) or its precursor is the main mechanism related to non-islet cell tumor hypoglycemia. Doege-Potter syndrome is the name given to paraneoplastic hypoinsulinemic hypoglycemia in presence of a solitary fibrous tumor. This report des…	http://www.ncbi.nlm.nih.gov/pubmed/27134683	Endocrinology Division, Escola Paulista de Medicina, Federal University of Sao Paulo, Sao Paulo, SP Brazil.
S. Matsumoto;E. Yamada;Y. Nakajima;N. Yamaguchi;T. Okamura;T. Yajima;S. Yoshino;K. Horiguchi;E. Ishida;M. Yoshikawa;J. Nagaoka;S. Sekiguchi;M. Sue;S. Okada;I. Fukuda;K. Shirabe;M. Yamada	2021	Late-onset non-islet cell tumor hypoglycemia: A case report		World J Clin Cases	9	1	163-169	2021-01-30	Jan 6	Case Reports	Late-onset non-islet cell tumor hypoglycemia: A case report	2307-8960 (Print)//2307-8960 (Electronic)//2307-8960 (Linking)	doi: 10.12998/wjcc.v9.i1.163.	7809661	33511180	BACKGROUND: Hypoglycemia due to non-insulin-producing tumors is referred to as non-islet cell tumor hypoglycemia (NICTH). As NICTH is a rare lesion, the natural course of NICTH is not well understood. We report a case of NICTH that was observed 30 years before the onset of hypoglycemia. CASE SUMMARY: A 50-year-old man was diagnosed with an abnormal right chest shadow during a routine X-ray examin…	http://www.ncbi.nlm.nih.gov/pubmed/33511180	Department of Medicine and Molecular Science, Gunma University Graduate School of Medicine, Maebashi 371-8511, Gunma, Japan.//Department of Medicine and Molecular Science, Gunma University Graduate School of Medicine, Maebashi 371-8511, Gunma, Japan. eijiro.yamada@gunma-u.ac.jp.//Division of General Thoracic Surgery, Integrative Center of General Surgery, Gunma University Hospital, Maebashi 371-8…
W. Meng;H. H. Zhu;H. Li;G. Wang;D. Wei;X. Feng	2014	Solitary fibrous tumors of the pleura with Doege-Potter syndrome: a case report and three-decade review of the literature		BMC Res Notes	7		515	2014-08-13	Aug 11	Case Reports//Review	Solitary fibrous tumors of the pleura with Doege-Potter syndrome: a case report and three-decade review of the literature	1756-0500 (Electronic)//1756-0500 (Linking)	doi: 10.1186/1756-0500-7-515.	4267432	25113505	BACKGROUND: No case of solitary fibrous tumor of the pleura with Doege-Potter syndrome has been reported in China. This study was to report a rare repeatedly recurrent case of solitary fibrous tumor of the pleura with Doege-Potter syndrome diagnosed in China and a three-decade literature review of solitary fibrous tumor of the pleura with Doege-Potter syndrome worldwide. CASE PRESENTATION: A rare…	http://www.ncbi.nlm.nih.gov/pubmed/25113505	Department of Public Health, College of Health and Human Service, Western Kentucky University, Bowling Green, KY 42101, USA. hozhu@jhsph.edu.
N. E. Moat;J. D. Teale;R. E. Lea;A. W. Matthews	1991	Spontaneous hypoglycaemia and pleural fibroma: role of insulin like growth factors		Thorax	46	12	932-3	1991-12-01	Dec	Case Reports	Spontaneous hypoglycaemia and pleural fibroma: role of insulin like growth factors	0040-6376 (Print)//1468-3296 (Electronic)//0040-6376 (Linking)	doi: 10.1136/thx.46.12.932.	463503	1792644	Spontaneous hypoglycaemia was the presenting feature of a man with a large subpleural fibroma. Preoperative and postoperative studies support the view that the tumour induced hypoglycaemia was due to the secretion of peptide hormones by the tumour.A 57 year old non-smoker with no relevant medical history presented with two episodes of confusion, unusual behaviour, and sweating that were relieved …	http://www.ncbi.nlm.nih.gov/pubmed/1792644	Wessex Regional Cardiothoracic Centre, Southampton General Hospital.
T. Mohammed;G. Ozcan;A. S. Siddique;R. N. Araneta Iii;D. E. Slater;A. Khan	2021	Doege-Potter Syndrome with a Benign Solitary Fibrous Tumor: A Case Report and Literature Review		Case Rep Oncol	14	1	470-476	2021-05-13	Jan-Apr	Case Reports	Doege-Potter Syndrome with a Benign Solitary Fibrous Tumor: A Case Report and Literature Review	1662-6575 (Print)//1662-6575 (Electronic)//1662-6575 (Linking)	doi: 10.1159/000512823.	8077665	33976622	Doege-Potter syndrome is a rare paraneoplastic syndrome that is often diagnosed incidentally during the workup of hypoglycemia of unclear etiology. It is characterized by a non-islet cell tumor hypoglycemia secondary to excessive production of partially processed IGF-II hormone from a solitary fibrous tumor (SFT). Often these tumors are intrathoracic, benign, and asymptomatic. Occasionally they p…	http://www.ncbi.nlm.nih.gov/pubmed/33976622	Department of Internal Medicine, University of Connecticut, Farmington, Connecticut, USA.//Department of Pathology, Hartford Hospital, Hartford, Connecticut, USA.//Department of Hematology-Oncology, Hartford Hospital, Hartford, Connecticut, USA.
B. L. Moreira;M. A. Monarim;R. F. Romano;L. A. Mattos;G. D'Ippolito	2015	Doege-Potter syndrome		Radiol Bras	48	3	195-6	2015-07-18	May-Jun		Doege-Potter syndrome	0100-3984 (Print)//1678-7099 (Electronic)//0100-3984 (Linking)	doi: 10.1590/0100-3984.2014.0126.	4492573	26185347	A male, 81-year-old patient admitted because of a progres¬sive increase of the abdominal volume for five months, in associa¬tion with daily episodes of sudden sweating with syncope. Physical examination revealed the presence of a palpable mass in the right flank and hypogastrium. Computed tomography (CT) (Figures 1A and 1B) demonstrated a voluminous, predominantly solid, expansile retroperitoneal…	http://www.ncbi.nlm.nih.gov/pubmed/26185347	Escola Paulista de Medicina da Universidade Federal de Sao Paulo (EPMUnifesp), Sao Paulo, SP, Brazil.
Jonila Murati;Niyoti Reddy;Philip E Knapp;Sara Alexanian	2021	A Case of Paraneoplastic Hypoglycemia From Squamous Cell Carcinoma of Undetermined Primary		J Endocr Soc	5	Supplement_1	A1036-A1037				A Case of Paraneoplastic Hypoglycemia From Squamous Cell Carcinoma of Undetermined Primary	2472-1972				Case: A 57 year old man with squamous cell carcinoma (SCC) of the tongue with complete response to chemoradiation was found unresponsive with a reading of “low” by a POC glucometer. He was treated with an IV dextrose bolus but had recurrent hypoglycemia requiring a continuous dextrose infusion. He was diagnosed with COVID-19 pneumonia, acute hepatitis (elevated liver enzymes), and acute kidney in…	https://doi.org/10.1210/jendso/bvab048.2121
WALTER H. NADLER;JOHN A. WOLFER	1929	HEPATOGENIC HYPOGLYCEMIA ASSOCIATED WITH PRIMARY LIVER CELL CARCINOMA		Arch Intern Med	44	5	700-710				HEPATOGENIC HYPOGLYCEMIA ASSOCIATED WITH PRIMARY LIVER CELL CARCINOMA	0730-188X				Deficient liver function has been assumed in certain cases of spontaneous hypoglycemia, but no proved examples of hepatic origin comparable with those apparently due to hyperinsulinism have been reported. The liver appears to be able to maintain an adequate blood sugar level in spite of widespread injury. Although complete removal is followed experimentally by a progressive fall in blood sugar, n…	https://doi.org/10.1001/archinte.1929.00140050077007
N. Nishiwaki;Y. Mikuriya;F. Takatsu;R. Ochiai;T. Kakishita;N. Kobayashi;T. Kobatake;S. Hato;N. Teramoto;M. Nagao;I. Fukuda;K. Ohta	2023	Surgical resection of a retroperitoneal liposarcoma producing insulin-like growth factor II: a case report		Surg Case Rep	9	1	19	2023-02-09	Feb 8		Surgical resection of a retroperitoneal liposarcoma producing insulin-like growth factor II: a case report	2198-7793 (Print)//2198-7793 (Electronic)//2198-7793 (Linking)	doi: 10.1186/s40792-023-01589-9.	9908783	36752872	BACKGROUND: Tumor-produced high molecular weight insulin-like growth factor-II (big insulin-like growth factor-II) is considered to cause non-islet cell tumor hypoglycemia. This paper presents a case of surgically resected retroperitoneal liposarcoma that produced big insulin-like growth factor-II. CASE PRESENTATION: Here, we report the case of a 62-year-old woman who presented with an abdominal …	http://www.ncbi.nlm.nih.gov/pubmed/36752872	Department of Gastroenterological Surgery, National Hospital Organization, Shikoku Cancer Center, 160, Ko, Minamiumemoto-machi, Matsuyama-shi, Ehime-Ken, 791-0280, Japan. nishiwaki.noriyuki.yx@mail.hosp.go.jp.//Department of Gastroenterological Surgery, National Hospital Organization, Shikoku Cancer Center, 160, Ko, Minamiumemoto-machi, Matsuyama-shi, Ehime-Ken, 791-0280, Japan.//Department of Pa…
A. Okpe;K. Ramsay;I. P. Fernando;E. Mudenha;D. J. Fernando	2016	Hypoglyceamia in a Patient with a Solitary Fibrous Tumour		Eur J Case Rep Intern Med	3	3	000353	2016-03-07			Hypoglyceamia in a Patient with a Solitary Fibrous Tumour	2284-2594 (Electronic)//2284-2594 (Linking)	doi: 10.12890/2016_000353.	6346903	30755862	OBJECTIVE: To illustrate an unusual mechanism causing hypoglycaemia. MATERIAL AND METHODS: A 76-year-old man presented with episodes of agitation and confusion and was resuscitated with oral glucose gel when found to be hypoglycaemic. RESULTS: A CT scan for an abdominal mass confirmed a solitary fibrous tumour (SFT). The sarcoma multidisciplinary team suggested conservative management. The patien…	http://www.ncbi.nlm.nih.gov/pubmed/30755862	Department of Diabetes and Endocrinology, King's Mill Hospital, Sutton-in-Ashfield, Nottinghamshire, UK.
K. Okushin;Y. Asaoka;I. Fukuda;N. Fujiwara;T. Minami;M. Sato;S. Mikami;K. Uchino;K. Enooku;Y. Kondo;R. Tateishi;T. Goto;S. Shiina;H. Yoshida;K. Koike	2012	IGF-II Producing Hepatocellular Carcinoma Treated with Sorafenib: Metabolic Complications and a Foresight to Molecular Targeting Therapy to the IGF Signal		Case Rep Gastroenterol	6	3	784-9	2013-01-24	Sep	Case Reports	IGF-II Producing Hepatocellular Carcinoma Treated with Sorafenib: Metabolic Complications and a Foresight to Molecular Targeting Therapy to the IGF Signal	1662-0631 (Electronic)//1662-0631 (Linking)	doi: 10.1159/000346462.	3551420	23341802	Hypoglycemia is a rare paraneoplastic manifestation of patients with neoplasms. Hypoglycemia can be induced by several causes, including an aberrant increase of hypoglycemic agents and adrenal insufficiency. Sorafenib is the first agent to demonstrate a survival benefit in the treatment of advanced hepatocellular carcinoma (HCC). This small molecule inhibits serine/threonine kinase RAF in tumor c…	http://www.ncbi.nlm.nih.gov/pubmed/23341802	Department of Gastroenterology, Graduate School of Medicine, The University of Tokyo, Japan.
A. O'Loughlin;F. Waldron-Lynch;K. C. Cronin;S. Dinneen;J. Lee;D. Griffin;M. Casey;N. Nusrat;S. Jaffrey;T. O'Brien;F. Dunne	2009	When a nephrectomy cures hypoglycaemia		BMJ Case Rep	2009		bcr0220091617	2009-01-01			When a nephrectomy cures hypoglycaemia	1757-790X (Electronic)//1757-790X (Linking)	doi: 10.1136/bcr.02.2009.1617.	3027856	21687037	A 40-year-old woman presented with a 10 day history of episodic vagueness, speech disturbance and blurred vision. Episodes typically occurred in the morning after awaking from sleep and resolved with food ingestion. She had no past medical history, did not drink alcohol and was not on any medication. Physical examination was normal with no evidence of endocrinopathy. After 10 h of fasting, she be…		University Hospital Galway, Diabetes Mellitus, Newcastle Road, Galway, Ireland.
M. Ono;Y. Maeda;N. Koyama;T. Nagase;Y. Katsura;H. Nakamura;K. Aoshiba	2021	A case of nonislet cell tumor hypoglycemia associated with malignant mesothelioma requiring a multifaceted approach for optimal glycemic control		Clin Case Rep	9	10	e05028	2021-11-09	Oct	Case Reports	A case of nonislet cell tumor hypoglycemia associated with malignant mesothelioma requiring a multifaceted approach for optimal glycemic control	2050-0904 (Print)//2050-0904 (Electronic)//2050-0904 (Linking)	doi: 10.1002/ccr3.5028.	8552085	34745627	A 77-year-old Japanese man was admitted to our hospital with a one-week history of dyspnea on exertion. He had a 10-year history of well-controlled diabetes mellitus and had been taking pioglitazone (15 mg/day) and alogliptin (25 mg/day). His occupation was a builder, and he had history of exposure to asbestos 50 years ago and cigarette smoking (0.75 packs per day for 57 years). Plain chest X-ray…	http://www.ncbi.nlm.nih.gov/pubmed/34745627	Department of Respiratory Medicine Tokyo Medical University Ibaraki Medical Center Ami Japan.//Department of Respiratory Medicine Tokyo Medical University Tokyo Japan.//Department of Clinical Oncology Tokyo Medical University Ibaraki Medical Center Ami Japan.//Department of Metabolism and Endocrinology Tokyo Medical University Ibaraki Medical Center Ami Japan.
S. Ovallath;R. S. Raj;A. Rahman;A. S. Girija	2012	An unusual cause of coma		Case Rep Med	2012		982198	2012-10-12			An unusual cause of coma	1687-9635 (Electronic)//1687-9627 (Print)	doi: 10.1155/2012/982198.	3465973	23056056	A 37-year-old female presented in coma of gradual onset. Her family reported episodic abnormal behavior in the mornings, excessive sleepiness, and episodic vomiting of one-week duration prior to the onset of coma. She was initially seen by a psychiatrist and referred for evaluation. While being in the hospital, she had repeated episodes of seizures. There was no history of toxic drug or alcohol i…	http://www.ncbi.nlm.nih.gov/pubmed/23056056	Kannur Medical College, Kerala, Kannur 670612, India.
R. Panchani;A. Goyal;T. Varma;S. Tripathi	2013	A change for good may not be always good! An interesting case of recurrent hypoglycaemia		Indian J Endocrinol Metab	17	Suppl 1	S310-2	2013-11-20	Oct	Case Reports	A change for good may not be always good! An interesting case of recurrent hypoglycaemia	2230-8210 (Print)//2230-9500 (Electronic)//2230-9500 (Linking)	doi: 10.4103/2230-8210.119640.	3830343	24251197	Good control of plasma glucose levels always remains a desired goal for both diabetic patients and their physicians. However, unintended tight glucose control should always be alarming to the treating physician, although, it may seem to be a blessing to the patient. A downward trend in blood glucose profile in an elderly male with long standing diabetes generally points to developing renal insuff…	http://www.ncbi.nlm.nih.gov/pubmed/24251197	Department of Endocrinology, Sir Ganga Ram Hospital, New Delhi, India.
V. Pant;S. Baral;G. Sayami;P. Sayami	2017	Doege-Potter Syndrome, cause of nonislet cell tumor hypoglycemia: the first case report from Nepal		Int Med Case Rep J	10		275-278	2017-09-02		Case Reports	Doege-Potter Syndrome, cause of nonislet cell tumor hypoglycemia: the first case report from Nepal	1179-142X (Print)//1179-142X (Electronic)//1179-142X (Linking)	doi: 10.2147/IMCRJ.S142260.	5566411	28860867	Doege-Potter syndrome (DPS), a paraneoplastic syndrome, presents as a hypoinsulinemic hypoglycemia from the ectopic secretion of insulin-like growth factor II from a solitary fibrous tumor which may be intrapleural or extrapleural in origin. We report a case of severe hypoglycemia in a 70-year old female initially admitted for resection of left sided solitary fibrous tumor of pleura. Investigatio…	http://www.ncbi.nlm.nih.gov/pubmed/28860867	Department of Biochemistry.//Endocrinology Unit, Department of Medicine.//Department of Pathology.//Manmohan Cardiothoracic vascular and transplant Center, Institute of Medicine (IOM), Tribhuvan University Teaching Hospital (TUTH), Kathmandu, Nepal.
J. Paz-Ibarra;J. Lu-Antara;B. E. Uscamayta;J. Martinez-Auris;M. Valencia-Rivera;S. Sáenz-Bustamante;M. Delgado-Rojas;J. Salcedo-Vasquez;M. Concepción-Zavaleta	2023	Imatinib use in the management of a patient with Doege–Potter syndrome		Endocrinol Diabetes Metab Case Rep	2023	2			Apr 1		Imatinib use in the management of a patient with Doege–Potter syndrome	2052-0573 (Electronic)	doi: 10.1530/EDM-22-0360.	10241232		SUMMARY: Doege–Potter syndromeis a paraneoplastic syndrome characterized by nonislet cell tumor hypoglycemia due to a solitary fibrous tumor, which produces insulin-like growth factor II. In this report, we present the case of a 67-year-old male with recurrent and refractory hypoglycemia due to DPS successfully treated with imatinib. He initially presented with neuroglycopenic symptoms and dyspne…		Faculty of Medicine, National University of San Marcos, Lima, Peru//National Hospital Edgardo Rebagliati Martins, Lima, Peru//Scientific Society of San Fernando, Lima, Peru//Division of Endocrinology. School of Medicine. Norbert Wiener University. Lima, Peru
N. Penel;E. Y. Amela;G. Decanter;Y. M. Robin;P. Marec-Berard	2012	Solitary fibrous tumors and so-called hemangiopericytoma		Sarcoma	2012		690251	2012-05-09			Solitary fibrous tumors and so-called hemangiopericytoma	1369-1643 (Electronic)//1357-714X (Print)//1357-714X (Linking)	doi: 10.1155/2012/690251	3337510	22566753	We have reviewed the literature data regarding the spectrum of tumors including solitary fibrous tumor and hemangiopericytoma with special focus on definition of the disease, discussion of the criteria for malignancy, and the key elements of standard treatment of localized disease. We have discussed the emerging concepts on the tumor biology and the different systemic treatments (chemotherapy and…		General Oncology Department, Centre Oscar Lambret, 3 Rue F Combemale, 59020 Lille, France.
A. I. Pincelli;M. Perotti;F. Massariello;A. Gatti;D. Calella;V. Cimino;J. Haas;G. Bellelli;P. Mazzola;G. Annoni	2018	A Rare Diagnosis After the Fall of a 96-Year-Old Woman: Doege-Potter Syndrome		Curr Aging Sci	11	3	195-200	2018-12-07		Case Reports	A Rare Diagnosis After the Fall of a 96-Year-Old Woman: Doege-Potter Syndrome	1874-6128 (Electronic)//1874-6098 (Print)//1874-6098 (Linking)	doi: 10.2174/1874609812666181205142247.	6388424	30520387	INTRODUCTION: Doege-Potter Syndrome (DPS) is a rare but life-threatening paraneoplastic syndrome, characterized by Non-Islet Cell Tumor-Induced Hypoglycemia (NICTH) secondary to a Solitary Fibrous Tumor (SFT), which secretes an incompletely processed form of Insulin-like Growth Factor 2 (IGF-2). RESULTS: A 96-year-old woman was admitted with head trauma due to an accidental fall. During her hospi…	http://www.ncbi.nlm.nih.gov/pubmed/30520387	San Gerardo Hospital ASST Monza, Division of Internal Medicine, Monza, Italy.//University of Milano-Bicocca, School of Medicine and Surgery, Monza (MB), Italy.//University of Alberta, Edmonton, Canada.//Acute Geriatrics Unit, Monza (MB), Italy.//NeuroMI - Milan Center for Neuroscience, Clinical Neurosciences Research Area, Milano (MI), Italy.
D. Pinho Dos Santos;R. Correia;A. Carragoso;C. Casimiro;A. Lemos	2021	Non-Islet Cell Tumor Hypoglycemia Caused by Recurrent Pelvic Solitary Fibrous Tumor		Cureus	13	1	e12878	2021-02-27	Jan 23	Case Reports	Non-Islet Cell Tumor Hypoglycemia Caused by Recurrent Pelvic Solitary Fibrous Tumor	2168-8184 (Print)//2168-8184 (Electronic)//2168-8184 (Linking)	doi: 10.7759/cureus.12878.	7899187	33633907	Non-islet cell tumor hypoglycemia is a rare paraneoplastic condition caused by an extra-pancreatic tumor. We report a rare case of hypoglycemia caused by a relapsing pelvic solitary fibrous tumor associated with Big-IGF-2 production. A 72-year-old woman was admitted to our hospital because of loss of consciousness and hypoglycemia. She had a history of ovarian solitary fibrous tumor, which has re…	http://www.ncbi.nlm.nih.gov/pubmed/33633907	Department of Internal Medicine, Centro Hospitalar Tondela-Viseu, Epe, Viseu, PRT.//Department of General Surgery, Centro Hospitalar Tondela-Viseu, Epe, Viseu, PRT.
A. Piorek;D. Kowalski;A. Pluzanski;M. Szolkowska;M. Wagrodzki;H. Kosela-Paterczyk;M. Krzakowski	2019	Solitary fibrous tumour along with non-small-cell lung cancer and Doege-Potter syndrome		Kardiochir Torakochirurgia Pol	16	1	49-51	2019-05-03	Mar		Solitary fibrous tumour along with non-small-cell lung cancer and Doege-Potter syndrome	1731-5530 (Print)//1897-4252 (Electronic)//1731-5530 (Linking)	doi: 10.5114/kitp.2019.83948.	6491374	31043978		http://www.ncbi.nlm.nih.gov/pubmed/31043978	Department of Lung Cancer and Chest Tumours, Maria Sklodowska-Curie Memorial Cancer Center and Institute of Oncology, Warsaw, Poland.//Department of Pathology, Institute of Tuberculosis and Lung Diseases, Warsaw, Poland.//Department of Pathology, Maria Sklodowska-Curie Memorial Cancer Center and Institute of Oncology, Warsaw, Poland.//Department of Soft Tissue/Bone Sarcoma and Melanoma, Maria Skl…
P. Rana;B. Kim	2019	A Unique Case of IGF-2 Induced Hypoglycemia Associated with Hepatocellular Carcinoma		Case Rep Endocrinol	2019		4601484	2019-11-19		Case Reports	A Unique Case of IGF-2 Induced Hypoglycemia Associated with Hepatocellular Carcinoma	2090-6501 (Print)//2090-651X (Electronic)//2090-651X (Linking)	doi: 10.1155/2019/4601484.	6815553	31737377	Tumor-induced hypoglycemia (TIH) associated with hepatocellular carcinoma (HCC) results from tumor production of insulin-like growth factor 2 (IGF-2), resulting in recurrent hypoglycemia. Serum levels of insulin-like growth factor 1 (IGF-1), insulin-like growth factor 2 (IGF-2), or pro-insulin-like growth factor 2 (pro-IGF-2) are required for the diagnosis. However, due to the limited availabilit…	http://www.ncbi.nlm.nih.gov/pubmed/31737377	Department of Internal Medicine, Los Angeles County Hospital/University of Southern California, USA.//Department of Gastroenterology and Liver Diseases, Los Angeles County Hospital/University of Southern California, USA.
C. A. Regino;V. Lopez-Montoya;F. Lopez-Urbano;J. C. Alvarez;A. Roman-Gonzalez	2020	Paraneoplastic Hypoglycemia in Hepatocarcinoma: Case Report and Literature Review		Cureus	12	12	e12013	2021-01-19	Dec 10	Case Reports	Paraneoplastic Hypoglycemia in Hepatocarcinoma: Case Report and Literature Review	2168-8184 (Print)//2168-8184 (Electronic)//2168-8184 (Linking)	doi: 10.7759/cureus.12013.	7797408	33457120	Hypoglycemia is a common medical emergency in the context of insulin treatment in diabetic patients and oral hypoglycemic agents such as sulfonylureas. In anecdotal cases, hypoglycemia is associated with non-islet cell tumor-induced hypoglycemia (NICTH). In hepatocellular carcinoma (HCC), it has been reported in 4-27% of patients, and it is associated with poor prognosis. We present a case report…	http://www.ncbi.nlm.nih.gov/pubmed/33457120	Internal Medicine, University of Antioquia, Medellin, COL.//Internal Medicine, Faculty of Medicine, University of Antioquia, Medellin, COL.//Internal Medicine, Hospital Universitario San Vicente Fundacion, Medellin, COL.//Endocrinology and Metabolism, Hospital Universitario San Vicente Fundacion, Medellin, COL.
C. E. Reizun;W. S. Sorrells;R. A. Grossman	2021	Recurrent Hypoglycemia Due to a Massive Abdominal Tumor in a Nonagenarian: A Case Report and Review of the Literature		Am J Case Rep	22		e930727	2021-06-06	Jun 5	Case Reports//Review	Recurrent Hypoglycemia Due to a Massive Abdominal Tumor in a Nonagenarian: A Case Report and Review of the Literature	1941-5923 (Electronic)//1941-5923 (Linking)	doi: 10.12659/AJCR.930727.	8196397	34088888	BACKGROUND Whipple's triad is a rare condition that prompts urgent investigation. A rare cause of such a clinical presentation is excess production of insulin-like growth factor 2 (IGF-2) from a solitary fibrous tumor. CASE REPORT A 94-year-old man presented to the hospital following episodes of confusion, gait disturbance, and multiple falls secondary to hypoglycemia. His initial blood glucose w…	http://www.ncbi.nlm.nih.gov/pubmed/34088888	Department of Internal Medicine, Naples Community Hospital, Naples, FL, USA.//Department of General Surgery, Mayo Clinic of Jacksonville, Jacksonville, FL, USA.//Department of General Surgery, Naples Community Hospital, Naples, FL, USA.
B. Rikhof;W. T. van der Graaf;A. J. Suurmeijer;J. van Doorn;G. J. Meersma;P. J. Groenen;E. M. Schuuring;C. Meijer;S. de Jong	2012	'Big'-insulin-like growth factor-II signaling is an autocrine survival pathway in gastrointestinal stromal tumors		Am J Pathol	181	1	303-12	2012-06-05	Jul	Research Support, Non-U.S. Gov't	'Big'-insulin-like growth factor-II signaling is an autocrine survival pathway in gastrointestinal stromal tumors	1525-2191 (Electronic)//0002-9440 (Linking)	doi: 10.1016/j.ajpath.2012.03.028.		22658485	New treatment targets need to be identified in gastrointestinal stromal tumors (GISTs) to extend the treatment options for patients experiencing failure with small-molecule tyrosine kinase inhibitors, such as imatinib. Insulin-like growth factor (IGF)-II acts as an autocrine factor in several tumor types by binding to IGF receptor type 1 (IGF-1R) and/or the insulin receptor (IR) isoform A. The ai…	http://www.ncbi.nlm.nih.gov/pubmed/22658485	Department of Medical Oncology, University Medical Center Groningen, University of Groningen, Groningen, The Netherlands.
M. Riolo;V. Arnao;F. Giacalone;R. Citarrella;D. Cabibbi;M. Cajozzo;P. Aridon	2018	Doege-Potter syndrome: When seizures and hypoglycemia collide		Iran J Neurol	17	2	86-88	2018-09-14	Apr 4		Doege-Potter syndrome: When seizures and hypoglycemia collide	2008-384X (Print)//2252-0058 (Electronic)//2008-384X (Linking)		6131338	30210734		http://www.ncbi.nlm.nih.gov/pubmed/30210734	Department of Experimental Biomedicine, Neuroscience Clinic, University of Palermo, Palermo, Italy.//Biomedical Department of Internal and Specialized Medicine (DIBIMIS), University of Palermo, Palermo, Italy.//Department of Science for the Promotion of Mother and Child Health, University of Palermo, Palermo, Italy.//Department of Oncological and Stomatological Surgical Disciplines, University of…
I. Rojbi;W. Ben Elhaj;N. McHirgui;M. Jrad;I. Ben Nacef;K. Khiari	2021	Non-islet-cell tumor hypoglycemia as first manifestation of an advanced hepatocellular carcinoma		Clin Case Rep	9	10	e05012	2021-11-02	Oct	Case Reports	Non-islet-cell tumor hypoglycemia as first manifestation of an advanced hepatocellular carcinoma	2050-0904 (Print)//2050-0904 (Electronic)//2050-0904 (Linking)	doi: 10.1002/ccr3.5012.	8538015	34721868	In a nondiabetic patient, fasting hypoglycemia is uncommon and warrants careful assessment. Although rare, NICTH should be considered in patients with recurrent hypoglycemia especially in those with risk factors for HCC.	http://www.ncbi.nlm.nih.gov/pubmed/34721868	Endocrinology Charles Nicolle Hospital Tunis Tunisia.//Faculty of Medicine of Tunis University of Tunis El Manar Tunis Tunisia.//Medical Imaging Charles Nicolle Hospital Tunis Tunisia.
L. Rosseel;N. De Leu;W. Van Hecke;D. Unuane	2012	A rare case of hypoglycemia in a patient with elevated right hemidiaphragm		BMJ Case Rep	2012			2012-06-30	Jun 28	Case Reports	A rare case of hypoglycemia in a patient with elevated right hemidiaphragm	1757-790X (Electronic)//1757-790X (Linking)	doi: 10.1136/bcr.03.2012.5972.	3387457	22744247	A 57-year-old woman was admitted to the emergency department, presenting with episodes of altered consciousness and behaviour which, upon further examination, were linked to periods of recurrent hypoglycaemia. Imaging revealed a large mass in the right thoracic cavity while blood analysis demonstrated diminished C-peptide, (pro-)insulin, insulin-like growth factor 1 (IGF-I) and IGF binding protei…	http://www.ncbi.nlm.nih.gov/pubmed/22744247	Department of Internal Medicine, UZBrussel (VUB), Brussels, Belgium.
E. Ruiz Lopez;F. J. Gonzalez Garcia;P. Moreno Casado;C. M. Villar Pasto;D. S. Poveda Chavez;A. M. Fernandez Gonzalez;A. Alvarez Kindelan	2021	[Doege-Potter Syndrome as a Manifestation of Solitary Fibrous Tumor of the Pleura. Should we Consider Chest Tumor in the Presence of Refractory Hypoglycemia?]		Open Respir Arch	3	3	100102	2021-04-28	Jul-Sep	Case Reports	[Doege-Potter Syndrome as a Manifestation of Solitary Fibrous Tumor of the Pleura. Should we Consider Chest Tumor in the Presence of Refractory Hypoglycemia?]	2659-6636 (Electronic)//2659-6636 (Linking)	doi: 10.1016/j.opresp.2021.100102.	10369564	37496770		http://www.ncbi.nlm.nih.gov/pubmed/37496770	Unidad de Cirugia Toracica y Trasplante Pulmonar, Hospital Universitario Reina Sofia, Cordoba, Espana.//Unidad de Anatomia Patologica, Hospital QuironSalud Cordoba, Cordoba, Espana.//Unidad de Cirugia Toracica, Hospital QuironSalud Cordoba, Cordoba, Espana.
M. H. Rustin;S. J. Bowcock;E. N. Coomes	1983	Adrenocortical carcinoma with tumour-induced hypoglycaemia		J R Soc Med	76	1	74-5	1983-01-01	Jan	Case Reports	Adrenocortical carcinoma with tumour-induced hypoglycaemia	0141-0768 (Print)//0141-0768 (Linking)	doi: 10.1177/014107688307600116.	1438555	6827502		http://www.ncbi.nlm.nih.gov/pubmed/6827502
Z. Saeed;S. Taleb;C. Evans-Molina	2016	A case of extragastrointestinal stromal tumor complicated by severe hypoglycemia: a unique presentation of a rare tumor		BMC Cancer	16	1	930	2016-12-03	Dec 1	Case Reports//Research Support, N.I.H., Extramural//Research Support, Non-U.S. Gov't//Research Support, U.S. Gov't, Non-P.H.S.	A case of extragastrointestinal stromal tumor complicated by severe hypoglycemia: a unique presentation of a rare tumor	1471-2407 (Electronic)//1471-2407 (Linking)	doi: 10.1186/s12885-016-2968-8.	5131465	27905899	BACKGROUND: Non-Islet Cell Tumor Hypoglycemia (NICTH) is a rare paraneoplastic cause of hypoglycemia arising from excess tumor production of insulin-like growth factor. The objective of this report is to describe an unusual case of Extragastrointestinal Stromal Tumor (EGIST) associated NICTH. CASE PRESENTATION: A 64 year-old African female was brought to the emergency room with a 1-month history …	http://www.ncbi.nlm.nih.gov/pubmed/27905899	Departments of Medicine, Indiana University School of Medicine, Indianapolis, USA.//Departments of Medicine, Indiana University School of Medicine, Indianapolis, USA. cevansmo@iu.edu.//Celllular and Integrative Physiology, Indiana University School of Medicine, Indianapolis, USA. cevansmo@iu.edu.//Biochemistry and Molecular Biology, Indiana University School of Medicine, Indianapolis, USA. cevans…
L. Santambrogio;M. Nosotti;A. Palleschi;L. Rosso;D. Tosi;M. De Simone;M. M. Ciulla;M. Maggioni;U. Cioffi	2008	Solitary fibrous tumor of the pleura presenting with syncope episodes when coughing		World J Surg Oncol	6		86	2008-08-21	Aug 19	Case Reports	Solitary fibrous tumor of the pleura presenting with syncope episodes when coughing	1477-7819 (Electronic)//1477-7819 (Linking)	doi: 10.1186/1477-7819-6-86.	2531110	18713458	BACKGROUND: Solitary fibrous tumor of the pleura is a rarely encountered clinical entity which may have different clinical pictures. Although the majority of these neoplasms have a benign course, the malignant form has also been reported. CASE PRESENTATION: We herein describe a case of 72 year-old man with head, facial, and thoracic traumas caused by neurally-mediated situational syncope when cou…	http://www.ncbi.nlm.nih.gov/pubmed/18713458	Department of Surgery, Thoracic Unit, Fondazione Ospedale Maggiore Policlinico, Mangiagalli e Regina Elena, IRCCS, Milan, Italy. luigi.santambrogio@unimi.it
C. Savu;A. Melinte;R. Posea;N. Galie;I. Balescu;C. Diaconu;D. Cretoiu;S. Dima;A. Filipescu;C. Balalau;N. Bacalbasa	2020	Pleural Solitary Fibrous Tumors-A Retrospective Study on 45 Patients		Medicina (Kaunas)	56	4		2020-04-23	Apr 16		Pleural Solitary Fibrous Tumors-A Retrospective Study on 45 Patients	1648-9144 (Electronic)//1010-660X (Print)//1010-660X (Linking)	doi: 10.3390/medicina56040185.	7230748	32316178	Introduction: The purpose of this paper is to study the type, the clinical presentation, and the best diagnostic methods for pleural solitary fibrous tumors (PSFTs), as well as to evaluate which is the most appropriate treatment, especially as PSFTs represent a rare occurrence in the thoracic pathology. Material and Method: A retrospective study was conducted on a group of 45 patients submitted t…	http://www.ncbi.nlm.nih.gov/pubmed/32316178	Department of Thoracic Surgery, "Marius Nasta" Institute of Pneumonology, 050152 Bucharest, Romania.//Department of Thoracic Surgery, "Carol Davila" University of Medicine and Pharmacy, 020021 Bucharest, Romania.//Department of Surgery, "Ponderas" Academic Hospital, 021188 Bucharest, Romania.//Department of Internal Medicine, "Floreasca" Clinical Emergency Hospital, 105402 Bucharest, Romania.//De…
M. Saynak;N. K. Veeramachaneni;J. L. Hubbs;D. Okumus;L. B. Marks	2017	Solitary Fibrous Tumors of Chest: Another Look with the Oncologic Perspective		Balkan Med J	34	3	188-199	2017-04-27	May 5		Solitary Fibrous Tumors of Chest: Another Look with the Oncologic Perspective	2146-3131 (Electronic)//2146-3123 (Print)//2146-3123 (Linking)	doi: 10.4274/balkanmedj.2017.0350.	5450857	28443588	Solitary fi brous tumors are mesenchymal lesions that arise at a variety of sites, most commonly the pleura. Most patients are asymptomatic at diagnosis, with lesions being detected incidentally. Nevertheless, some patients present due to symptoms from local tumor compression (eg. of the airways and pulmonary parenchyma). Furthermore, radiological methods are not always conclusive in making a dia…	http://www.ncbi.nlm.nih.gov/pubmed/28443588	Department of Radiation Oncology, Trakya University School of Medicine, Edirne, Turkey.//Department of Cardiovascular Surgery, University of Kansas Medical Center, Kansas City, USA.//Department of Obstetrics and Gynecology, University of North Carolina, North Carolina, USA.//Department of Radiation Oncology, University of North Carolina, North Carolina, USA.
S. Schmitt;Q. Ren-Qiu;T. Torresani;M. Doebeli;J. Zapf;E. J. Schoenle	1997	High molecular weight forms of IGF-II ('big-IGF-II') released by Wilms' tumor cells		Eur J Endocrinol	137	4	396-401	1997-11-22	Oct	Research Support, Non-U.S. Gov't	High molecular weight forms of IGF-II ('big-IGF-II') released by Wilms' tumor cells	0804-4643 (Print)//0804-4643 (Linking)	doi: 10.1530/eje.0.1370396.		9368508	Insulin-like growth factor-II (IGF-II) is thought to play a critical role in the development of embryonic tumors such as Wilms' tumor. However, despite highly elevated IGF-II mRNA levels in tumors, IGF-II is not elevated in the serum of patients with Wilms' tumors. Recently high molecular weight forms of IGF-II ('big'- or pro-IGF-II) have been found to be produced by some tumors. In order to prov…	http://www.ncbi.nlm.nih.gov/pubmed/9368508	Department of Pediatrics, University of Zurich, Switzerland.
P. N. Schofield;H. Connor;R. C. Turner;J. Zapf	1989	Tumour hypoglycaemia: raised tumour IGFII mRNA associated with reduced plasma somatomedins		Br J Cancer	60	5	661-3	1989-11-01	Nov	Case Reports//Research Support, Non-U.S. Gov't	Tumour hypoglycaemia: raised tumour IGFII mRNA associated with reduced plasma somatomedins	0007-0920 (Print)//1532-1827 (Electronic)//0007-0920 (Linking)	doi: 10.1038/bjc.1989.335.	2247299	2803942		http://www.ncbi.nlm.nih.gov/pubmed/2803942	Dept of Zoology, University of Oxford, UK.
R. C. Schutt;T. A. Gordon;R. Bhabhra;H. P. Cathro;S. L. Cook;C. R. McCartney;G. R. Weiss	2013	Doege-Potter syndrome presenting with hypoinsulinemic hypoglycemia in a patient with a malignant extrapleural solitary fibrous tumor: a case report		J Med Case Rep	7		11	2013-01-11	Jan 9		Doege-Potter syndrome presenting with hypoinsulinemic hypoglycemia in a patient with a malignant extrapleural solitary fibrous tumor: a case report	1752-1947 (Print)//1752-1947 (Electronic)//1752-1947 (Linking)	doi: 10.1186/1752-1947-7-11.	3546898	23302323	INTRODUCTION: Doege-Potter syndrome is a paraneoplastic syndrome characterized by non-islet cell tumor hypoglycemia secondary to a solitary fibrous tumor. This tumor causes hypoglycemia by the secretion of a prohormone form of insulin-like growth factor II. We describe the diagnosis and management of Doege-Potter syndrome and the use of transarterial chemoembolization in a patient with a malignan…	http://www.ncbi.nlm.nih.gov/pubmed/23302323	Department of Internal Medicine, University of Virginia, PO Box 800696, Charlottesville, VA, 22908, USA. rob.schutt@virginia.edu.
J. H. Seo;S. S. Kim;W. H. Lee	2020	Retroperitoneal Solitary Fibrous Tumor		J Belg Soc Radiol	104	1	35	2020-07-18	Jul 2	Case Reports	Retroperitoneal Solitary Fibrous Tumor	2514-8281 (Print)//2514-8281 (Electronic)//2514-8281 (Linking)	doi: 10.5334/jbsr.2150.	7333559	32676545	Teaching Point: The typical imaging features of a retroperitoneal solitary fibrous tumor are relatively large-sized, have a well-defined margin, an avidly heterogeneous enhancement on arterial phase, a prolonged enhancement on delayed phase, and serpentine vessels along the periphery of the tumor.	http://www.ncbi.nlm.nih.gov/pubmed/32676545	Department of Radiology, Soonchunhyang University College of Medicine, Cheonan Hospital, Cheonan-si, Chungcheongnam-do, KR.
T. Setoyama;S. Miyamoto;T. Horimatsu;T. Funakoshi;M. Nikaido;Y. Kodama;S. Minamiguchi;T. Yamabata;M. Muto;T. Chiba	2014	Bioactive insulin-like growth factors as a possible molecular target for non-islet cell tumor hypoglycemia		Cancer Biol Ther	15	12	1588-92	2014-12-24		Case Reports//Research Support, Non-U.S. Gov't	Bioactive insulin-like growth factors as a possible molecular target for non-islet cell tumor hypoglycemia	1555-8576 (Electronic)//1538-4047 (Print)//1538-4047 (Linking)	doi: 10.4161/15384047.2014.961878.	4623108	25535894	Non-islet cell tumor hypoglycemia (NICTH) is a paraneoplastic syndrome characterized by persistent, severe hypoglycemia with a wide variety of solid tumors. It is considered to cause hypoglycemia by increasing the insulin-like bioactivity of the circulating insulin-like growth factor (IGF) system, however, the precise mechanism of hypoglycemia remains unclear. In this manuscript, we report on a p…	http://www.ncbi.nlm.nih.gov/pubmed/25535894	a Department of Gastroenterology and Hepatology ; Kyoto University Graduate School of Medicine ; Sakyo-ku , Kyoto , Japan.
E. T. Shapiro;G. I. Bell;K. S. Polonsky;A. H. Rubenstein;M. C. Kew;H. S. Tager	1990	Tumor hypoglycemia: relationship to high molecular weight insulin-like growth factor-II		J Clin Invest	85	5	1672-9	1990-05-01	May	Research Support, Non-U.S. Gov't//Research Support, U.S. Gov't, P.H.S.	Tumor hypoglycemia: relationship to high molecular weight insulin-like growth factor-II	0021-9738 (Print)//0021-9738 (Linking)	doi: 10.1172/JCI114619.	296620	2159026	The mechanism of tumor-associated hypoglycemia was examined in 11 patients with hepatocellular carcinoma, 6 of whom presented with severe hypoglycemia and 5 in whom plasma glucose was persistently normal. Serum insulin levels in the hypoglycemic patients were low. Although total serum insulin-like growth factor II (IGF-II) levels in both groups of tumor patients were lower than normal, tumor tiss…	http://www.ncbi.nlm.nih.gov/pubmed/2159026	Pritzker School of Medicine, Department of Medicine, University of Chicago, Illinois 60637.
S. Shekhar;J. Chen;K. Desai	2020	Doege-Potter syndrome presenting as 'end-stage renal disease-associated hypoglycaemia': a primary presentation of retroperitoneal sarcoma		BMJ Case Rep	13	8		2020-08-28	Aug 25	Case Reports	Doege-Potter syndrome presenting as 'end-stage renal disease-associated hypoglycaemia': a primary presentation of retroperitoneal sarcoma	1757-790X (Electronic)//1757-790X (Linking)	doi: 10.1136/bcr-2020-235549.	7449275	32843457	A middle-aged woman with end-stage renal disease (ESRD) due to obstructive nephropathy presented to the hospital for an episode of unresponsiveness and hypoglycaemia. Initially, she was diagnosed with hypoglycaemia associated with ESRD and was discharged. However, she returned to the hospital after experiencing tonic-clonic seizures and recurrent hypoglycaemia. Her hypoglycaemia workup revealed a…	http://www.ncbi.nlm.nih.gov/pubmed/32843457	Section on Genetics and Endocrinology, Eunice Kennedy Shriver National Institute of Child Health and Human Development (NICHD), National Institutes of Health (NIH), Bethesda, Maryland, USA skand.shekhar@nih.gov.//Division of Endocrinology, Gerontology, and Metabolism, Stanford University School of Medicine, Stanford, California, USA.
P. Simons;B. Lyons;A. Bentley;E. Mazzaferro;L. Thalheim;R. Finotello;L. Ressel	2023	Case report: Severe, refractory hypoglycemia in a 9-year-old Brittany Spaniel with renal nephroblastoma		Front Vet Sci	10		1116846	2023-05-05		Case Reports	Case report: Severe, refractory hypoglycemia in a 9-year-old Brittany Spaniel with renal nephroblastoma	2297-1769 (Print)//2297-1769 (Electronic)//2297-1769 (Linking)	doi: 10.3389/fvets.2023.1116846.	10151700	37143502	A 9-year-old female spayed Brittany Spaniel presented for weakness and stumbling, and was diagnosed with severe hypoglycemia. An insulin to glucose ratio was not consistent with insulinoma as a cause for hypoglycemia. Diagnostic imaging (abdominal ultrasound and computed tomography) revealed a large left renal mass and a possible metastatic lesion in the right kidney. Glucagon therapy was initiat…	http://www.ncbi.nlm.nih.gov/pubmed/37143502	Department of Emergency and Critical Care, Cornell University Veterinary Specialists, Stamford, CT, United States.//Department of Surgery, Cornell University Veterinary Specialists, Stamford, CT, United States.//Department of Oncology, Cornell University Veterinary Specialists, Stamford, CT, United States.//Department of Small Animal Clinical Science, Institute of Infection Veterinary and Ecologi…
M. P. Singleton;S. Thambuluru;T. Samulski;S. E. Paraghamian;L. H. Clark	2022	Non-islet cell tumor hypoglycemia in a patient with uterine carcinosarcoma		Gynecol Oncol Rep	39		100912	2022-01-11	Feb	Case Reports	Non-islet cell tumor hypoglycemia in a patient with uterine carcinosarcoma	2352-5789 (Print)//2352-5789 (Electronic)//2352-5789 (Linking)	doi: 10.1016/j.gore.2021.100912.	8718578	35005156	*Non-islet cell tumor hypoglycemia (NICTH) is a rare cause of hypoglycemia in patients with uterine carcinosarcoma.*Complete surgical resection is the first-line treatment for NICTH.*In patients with tumors not amenable to complete resection, partial resection can provide improvement in severe hypoglycemia.	http://www.ncbi.nlm.nih.gov/pubmed/35005156	Department of Obstetrics and Gynecology, University of North Carolina, Chapel Hill, NC 27599, USA.//Division of Endocrinology and Metabolism, Department of Medicine, University of North Carolina, Chapel Hill, NC 27599, USA.//Department of Pathology, University of North Carolina, Chapel Hill, NC 27599, USA.//Division of Gynecologic Oncology, Department of Obstetrics and Gynecology, University of N…
J. Y. Song;K. H. Kim;J. H. Kuh;T. Y. Kim;J. H. Kim	2018	Two-stage Surgical Treatment of a Giant Solitary Fibrous Tumor Occupying the Thoracic Cavity		Korean J Thorac Cardiovasc Surg	51	6	415-418	2018-12-28	Dec	Case Reports	Two-stage Surgical Treatment of a Giant Solitary Fibrous Tumor Occupying the Thoracic Cavity	2233-601X (Print)//2093-6516 (Electronic)//2233-601X (Linking)	doi: 10.5090/kjtcs.2018.51.6.415.	6301319	30588453	A solitary fibrous tumor (SFT) is a mesenchymal fibroblastic tumor inside the pleura, for which complete surgical resection is the standard treatment. For large SFTs, preoperative identification of tumor-feeding vessels using angiography is important for achieving complete resection without unexpected operative bleeding. Extensive adhesions can make resection difficult in a limited operative wind…	http://www.ncbi.nlm.nih.gov/pubmed/30588453	Department of Thoracic and Cardiovascular Surgery, Chonbuk National University Medical School.//Research Institute of Clinical Medicine, Biomedical Research Institute of Chonbuk National University Hospital.
T. E. Soumerai;G. M. Cote;R. J. Goiffon;A. I. Yerevanian;A. L. Sy	2023	Case 20-2023: A 52-Year-Old Man with a Solitary Fibrous Tumor and Hypoglycemia		N Engl J Med	388	26	2467-2477	2023-06-28	Jun 29	Case Reports	Case 20-2023: A 52-Year-Old Man with a Solitary Fibrous Tumor and Hypoglycemia	1533-4406 (Electronic)//0028-4793 (Linking)	doi: 10.1056/NEJMcpc2300899.		37379139		http://www.ncbi.nlm.nih.gov/pubmed/37379139	From the Departments of Medicine (T.E.S., G.M.C., A.I.Y.), Radiology (R.J.G.), and Pathology (A.L.S.), Massachusetts General Hospital, and the Departments of Medicine (T.E.S., G.M.C., A.I.Y.), Radiology (R.J.G.), and Pathology (A.L.S.), Harvard Medical School - both in Boston.
K. Sugimoto;R. Tokitou;M. Kadosaki;M. Takeuchi	2019	Intraoperative glycemic control using an artificial endocrine pancreas in a patient with a recurrent pleural solitary fibrous tumor producing insulin-like growth factor 2: a case report		JA Clin Rep	5	1	6	2020-02-07	Feb 5		Intraoperative glycemic control using an artificial endocrine pancreas in a patient with a recurrent pleural solitary fibrous tumor producing insulin-like growth factor 2: a case report	2363-9024 (Electronic)//2363-9024 (Linking)	doi: 10.1186/s40981-019-0229-y.	6967010	32025979	BACKGROUND: Non-islet cell tumor producing insulin-like growth factor 2 involves hypoglycemia. During tumor resection, intense fluctuation of blood glucose level may occur. An artificial endocrine pancreas has been reported as beneficial for patients with insulinoma as it maintains stable glycemic levels, although scarcely described with insulin-like growth factor 2-releasing tumor. CASE PRESENTA…	http://www.ncbi.nlm.nih.gov/pubmed/32025979	Department of Anesthesiology and Critical Care Medicine, Jichi Medical University, 3311-1, Yakushiji, Shimotsuke City, Tochigi, 329-0498, Japan. r0923ks@jichi.ac.jp.//Department of Anesthesiology and Critical Care Medicine, Jichi Medical University, 3311-1, Yakushiji, Shimotsuke City, Tochigi, 329-0498, Japan.
Asma Syeda;Turab Mohammed;Premkumar Padmanabhan	2021	A Rare Cause of Recurrent Hypoglycemia - The “Big-IGF-II” Factor		J Endocr Soc	5	Supplement_1	A1037-A1037				A Rare Cause of Recurrent Hypoglycemia - The “Big-IGF-II” Factor	2472-1972				Introduction: Hormone secreting tumors are a rare cause of hypoglycemia. Here we present an interesting case of paraneoplastic phenomenon resulting in a non-islet cell tumor causing hypoglycemia (NICTH) from a solitary fibrous tumor (SFT). Clinical Case: An 83-year-old female with a history of hypertension presented with recurrent episodes of lightheadedness and falls for one month. Review of sys…	https://doi.org/10.1210/jendso/bvab048.2122
K. Takebayashi;S. Furukawa;T. Okumura;M. Kubo;A. Ujiie;M. Yamauchi;H. Shinozaki;K. Hara;T. Tsuchiya;Y. Ono;T. Inukai;K. Hashimoto	2020	Severe Non-Islet Cell Hypoglycemia From Ileum-Origin Gastrointestinal Stromal Tumor Producing Insulin-Like Growth Factor-2 in a Patient With Liver Cirrhosis Due to Chronic Hepatitis B		J Clin Med Res	12	12	824-830	2021-01-16	Dec	Case Reports	Severe Non-Islet Cell Hypoglycemia From Ileum-Origin Gastrointestinal Stromal Tumor Producing Insulin-Like Growth Factor-2 in a Patient With Liver Cirrhosis Due to Chronic Hepatitis B	1918-3003 (Print)//1918-3011 (Electronic)//1918-3003 (Linking)	doi: 10.14740/jocmr4326.	7781283	33447317	Non-islet cell tumor hypoglycemia (NICTH) is a rare paraneoplastic syndrome, and NICTH associated with gastrointestinal stromal tumor (GIST) is even more rare. Herein, we describe a patient with severe NICTH due to GIST who had developed liver cirrhosis as a consequence of chronic hepatitis B. Although circulating insulin, C-peptide, and insulin-like growth factor-1 (IGF-1) levels were significan…	http://www.ncbi.nlm.nih.gov/pubmed/33447317	Department of Diabetes, Endocrinology and Hematology, Dokkyo Saitama Medical Center, Koshigaya, Saitama, Japan.//Department of Pathology, Dokkyo Saitama Medical Center, Koshigaya, Saitama, Japan.//Department of Internal Medicine, Seibu General Hospital, Omiya, Saitama, Japan.
G. Tanios;I. M. Aranguren;J. S. Goldstein;C. B. Patel	2013	Diffuse large B-cell lymphoma: A metabolic disorder?		Am J Case Rep	14		518-25	2013-12-19			Diffuse large B-cell lymphoma: A metabolic disorder?	1941-5923 (Electronic)//1941-5923 (Linking)	doi: 10.12659/ajcr.889580.	3859735	24349605	Patient Male, 81 FINAL DIAGNOSIS: Non-Hodgkin lymphoma Symptoms: General weakness * hypoglycemia * metabolic acidosis MEDICATION: - Clinical Procedure: - Specialty: Hematology. OBJECTIVE: Challenging differential diagnosis. BACKGROUND: B cell lymphoma constitutes 80-85% of cases of Non Hodgkin's lymphoma in the Untied States. Metabolic complications may arise from the disease itself or through it…	http://www.ncbi.nlm.nih.gov/pubmed/24349605	Department of Internal Medicine, East Tennessee State University James H. Quillen College of Medicine, Johnson City, TN, U.S.A.//Department of Internal Medicine, East Tennessee State University James H. Quillen College of Medicine, Johnson City, TN, U.S.A. ; Department of Internal Medicine, Mountain Home VA Medical Center, Johnson City, TN, U.S.A.
H. C. Tee;V. M. Valayatham	2021	Recurrent Severe Hypoglycemia Secondary to Benign Phyllodes Tumor of the Breast: A Rare Case of Non-Islet Cell Tumor-induced Hypoglycemia (NICTH)		J ASEAN Fed Endocr Soc	36	2	223-226	2021-12-31		Case Reports	Recurrent Severe Hypoglycemia Secondary to Benign Phyllodes Tumor of the Breast: A Rare Case of Non-Islet Cell Tumor-induced Hypoglycemia (NICTH)	0857-1074 (Print)//2308-118X (Electronic)//0857-1074 (Linking)	doi: 10.15605/jafes.036.02.16.	8666494	34966211	Non-islet cell tumor-induced hypoglycemia (NICTH) secondary to phyllodes tumor is extremely rare but potentially life threatening if not treated promptly. We report a case of a 46-year-old Indian female without underlying diabetes mellitus who presented with a large breast tumor and recurrent severe symptomatic hypoglycemia. Investigations supported the diagnosis of NICTH. The hypoglycemia only r…	http://www.ncbi.nlm.nih.gov/pubmed/34966211	Endocrinology Unit, Putrajaya Hospital, Malaysia.
J. Tong;J. Athayde;S. MacKenzie;M. Ho	2021	Successful multidisciplinary treatment of Doege-Potter syndrome: hypoglycaemia caused by paraneoplastic IGF-2 production by a metastatic haemangiopericytoma		BMJ Case Rep	14	4		2021-04-17	Apr 15	Case Reports	Successful multidisciplinary treatment of Doege-Potter syndrome: hypoglycaemia caused by paraneoplastic IGF-2 production by a metastatic haemangiopericytoma	1757-790X (Electronic)//1757-790X (Linking)	doi: 10.1136/bcr-2021-241724.	8055102	33858901	Hypoglycaemia due to insulin-like growth factor (IGF)-2 secretion is a paraneoplastic complication of malignancy with significant morbidity that can often go unrecognised due to its uncommon presentation. We report on a case of a 51-year-old man with metastatic haemangiopericytoma presenting with refractory hypoglycaemia, requiring continuous dextrose 10% infusion while in hospital. IGF-2 levels …	http://www.ncbi.nlm.nih.gov/pubmed/33858901	Department of Medicine, The University of British Columbia Faculty of Medicine, Vancouver, British Columbia, Canada JefferyTong@alumni.ubc.ca.//Department of Medicine, The University of British Columbia Faculty of Medicine, Vancouver, British Columbia, Canada.//Department of Surgery, The University of British Columbia Faculty of Medicine, New Westminster, British Columbia, Canada.//Department of …
A. Trabelsi;M. Bouslama;W. Stita;S. Ben Abdelkrim;M. Mokni;K. Bouzouita	2009	[Solitary fibrous tumor of the nasal cavity: an observation report]		Rev Laryngol Otol Rhinol (Bord)	130	4-5	299-300	2009-01-01		Case Reports	[Solitary fibrous tumor of the nasal cavity: an observation report]	0035-1334 (Print)//0035-1334 (Linking)			20597416	Solitary fibrous tumour is a rare mesenchymal tumour first described in the pleura, but can involve other serosal surfaces and viscera. In the nasal cavity, it is extremely rare. We report a new case in 90-year-old man and discuss the morphologic and evolutive features.	http://www.ncbi.nlm.nih.gov/pubmed/20597416	CHU Farhat Hached de Sousse, Service d'Anatomie Pathologique, Sousse, Tunisie.
A. Trabelsi;F. Hammedi;S. Rammeh;S. B. Abdelkrim;L. B. Yacoub-Abid;N. Beizig;B. Sriha	2009	Solitary fibrous tumor with giant multinucleated cells in the retroperitoneum - a case report		N Am J Med Sci	1	5	285-7	2009-10-01	Oct	Case Reports	Solitary fibrous tumor with giant multinucleated cells in the retroperitoneum - a case report	2250-1541 (Print)//1947-2714 (Electronic)//1947-2714 (Linking)		3364622	22666708	CONTEXT: Solitary fibrous tumor is a distinct neoplasm, rarely recognized in extrathoracic sites. CASE REPORT: The article reports a new case in the retroperitoneum in a 55 year-old man, who presented with urinary symptoms. Tumor was completely excised, and the solitary fibrous tumor was diagnosed after pathologic examination and immunohistochemistry. The patient has remained free of disease for …	http://www.ncbi.nlm.nih.gov/pubmed/22666708	Department of Pathology, Farhat Hached Hospital, Sousse, Tunisia.
A. Vagionas;S. Tigas;P. Oikonomou;G. Pentheroudakis;V. Malamou-Mitsi;N. Pavlidis	2014	Relapsing Episodes of Loss of Consciousness in a Patient With Hepatocellular Carcinoma		World J Oncol	5	5-6	214-219	2014-12-01	Dec	Case Reports	Relapsing Episodes of Loss of Consciousness in a Patient With Hepatocellular Carcinoma	1920-454X (Electronic)//1920-4531 (Print)//1920-4531 (Linking)	doi: 10.14740/wjon790w.	5649770	29147406	Hypoglycemia is common in people with diabetes treated with insulin or oral medications such as sulphonylureas or other secretagogues, and constitutes a relatively rare paraneoplastic syndrome in patients with a variety of mesenchymal or epithelial tumors. In this case report we present a 51-year-old patient with metastatic hepatocellular carcinoma and persistent, severe, symptomatic hypoglycemia…	http://www.ncbi.nlm.nih.gov/pubmed/29147406	Department of Medical Oncology, University of Ioannina, Greece.//Department of Endocrinology, University Hospital of Ioannina, Greece.//Department of Pathology-Cytology, University of Ioannina, Greece.
J. Versluis;G. Valk;H. van Rossum;M. Tesselaar	2019	Non-islet cell tumour hypoglycaemia in a patient with a well-differentiated gastric neuroendocrine tumour		BMJ Case Rep	12	9		2019-09-19	Sep 16	Case Reports	Non-islet cell tumour hypoglycaemia in a patient with a well-differentiated gastric neuroendocrine tumour	1757-790X (Electronic)//1757-790X (Linking)	doi: 10.1136/bcr-2019-231069.	6747913	31527214	A 61-year-old man, without noteworthy medical history, presented with complaints of progressive fatigue and flushes. Diagnostic imaging revealed a large tumour in the stomach with liver metastases, and histopathological examination showed a well-differentiated gastric neuroendocrine tumour (NET). After chemotherapy, everolimus was administered, and upon progression, PD-1 inhibitor PDR001 was star…	http://www.ncbi.nlm.nih.gov/pubmed/31527214	Department of Medical Oncology, Netherlands Cancer Institute, Amsterdam, The Netherlands.//Department of Endocrine Oncology, University Medical Center Utrecht, Utrecht, The Netherlands.//Department of Clinical Chemistry, Netherlands Cancer Institute, Amsterdam, The Netherlands.
Y. Wada;K. Okano;Y. Ando;J. Uemura;H. Suto;E. Asano;T. Kishino;M. Oshima;K. Kumamoto;H. Usuki;Y. Suzuki	2019	A solitary fibrous tumor in the pelvic cavity of a patient with Doege-Potter syndrome: a case report		Surg Case Rep	5	1	60	2019-04-13	Apr 11		A solitary fibrous tumor in the pelvic cavity of a patient with Doege-Potter syndrome: a case report	2198-7793 (Print)//2198-7793 (Electronic)//2198-7793 (Linking)	doi: 10.1186/s40792-019-0617-6.	6459447	30976927	BACKGROUND: A solitary fibrous tumor (SFT) is a mesenchymal lesion, which commonly develops in the thorax. Non-islet cell hypoglycemia is a rare paraneoplastic phenomenon caused by an extra-pancreatic tumor. We report a rare case of a pelvic SFT with severe hypoglycemia, which was considered to be Doege-Potter syndrome. CASE PRESENTATION: A 72-year-old man was referred to our hospital for treatme…	http://www.ncbi.nlm.nih.gov/pubmed/30976927	Department of Gastroenterological Surgery, Kagawa University, 1750-1 Ikenobe, Miki-cho, Kita-gun, Kagawa, 761-0793, Japan. y-wada@med.kagawa-u.ac.jp.//Department of Gastroenterological Surgery, Kagawa University, 1750-1 Ikenobe, Miki-cho, Kita-gun, Kagawa, 761-0793, Japan.
Q. Wang;J. Su;Y. Lei	2017	Recurrent malignant phyllodes tumor of the breast: A case report		Medicine (Baltimore)	96	49	e9069	2017-12-17	Dec	Case Reports	Recurrent malignant phyllodes tumor of the breast: A case report	1536-5964 (Electronic)//0025-7974 (Print)//0025-7974 (Linking)	doi: 10.1097/MD.0000000000009069.	5728933	29245318	RATIONALE: Phyllodes tumor is a rare fibro epithelial neoplasm of the breast. They resemble fibroadenomas clinically and can be mistakenly ignored sometimes. PATIENT CONCERNS: We report the case of a young woman with her first presentation to hospital due to a hypoglycemia and she underwent 2 excised fibroadenomas in the same breast before diagnosed of malignant phyllodes tumor. She was complaini…	http://www.ncbi.nlm.nih.gov/pubmed/29245318	Department of Breast Surgery, Peking University International Hospital Department of Pathology, Peking University Health Science Center Department of General Surgery, Peking University Third Hospital, Beijing, China.
X. Wang;N. Li;Y. Xie;L. Zhu;J. Li;F. Gu;X. Xiao	2022	Non-islet cell tumor hypoglycemia concurrent with acromegalic features: A case report and literature review		Front Surg	9		968077	2022-10-11		Case Reports	Non-islet cell tumor hypoglycemia concurrent with acromegalic features: A case report and literature review	2296-875X (Print)//2296-875X (Electronic)//2296-875X (Linking)	doi: 10.3389/fsurg.2022.968077.	9540468	36211262	BACKGROUND: Non-islet cell tumor hypoglycemia (NICTH) is a rare cause of hypoglycemia due to the overproduction of high molecular weight insulin-like growth factor (big-IGF2), which activates the insulin receptor and subsequently caused hypoglycemia. But NICTH with acromegaly had rarely been reported. We firstly reported a rare case of NICTH concurrent with acromegalic facial features induced by …	http://www.ncbi.nlm.nih.gov/pubmed/36211262	Department of Endocrinology, Key Laboratory of Endocrinology of National Health Commission, Peking Union Medical College Hospital, Chinese Academy of Medical Science and Peking Union Medical College, Beijing, China.//Department of Endocrinology, Beijing Tsinghua Changgung Hospital, Tsinghua University, Beijing, China.//Department of Urology Surgery, Peking Union Medical College Hospital, Chinese …
J. M. Wilson;J. Ginsberg;K. Cutts;S. Urban	2017	A Case of Non-Islet Cell Tumor Hypoglycemia (NICTH) Associated with Gastrointestinal Stromal Tumor (GIST)		Am J Case Rep	18		984-988	2017-09-14	Sep 13	Case Reports	A Case of Non-Islet Cell Tumor Hypoglycemia (NICTH) Associated with Gastrointestinal Stromal Tumor (GIST)	1941-5923 (Electronic)//1941-5923 (Linking)	doi: 10.12659/ajcr.904753.	5608149	28900071	BACKGROUND Non-islet cell tumor hypoglycemia (NICTH) is a newly recognized, but uncommon, paraneoplastic syndrome that is associated with tumors of mesenchymal origin. We report a case of NICTH associated with a gastrointestinal stromal tumor (GIST). CASE REPORT A 60-year-old man presented to the emergency department of our hospital after being found unconscious in his home. His serum blood gluco…	http://www.ncbi.nlm.nih.gov/pubmed/28900071	Texas Tech University Health Sciences Center School of Medicine, Amarillo, TX, USA.//Department of Internal Medicine, Texas Tech University Health Sciences Center School of Medicine, Amarillo, TX, USA.
F. Yamakawa-Yokota;N. Ozaki;A. Okajima;H. Nishio;T. Nagasaka;Y. Oiso	2010	Retroperitoneal solitary fibrous tumor-induced hypoglycemia associated with high molecular weight insulin-like growth factor II		Clin Med Res	8	3-4	159-62	2010-09-21	Dec	Case Reports	Retroperitoneal solitary fibrous tumor-induced hypoglycemia associated with high molecular weight insulin-like growth factor II	1554-6179 (Electronic)//1539-4182 (Print)//1539-4182 (Linking)	doi: 10.3121/cmr.2010.888.	3006557	20852090	A man, aged 65 years, presented with frequent episodes of hypoglycemia and unconsciousness. Hypoglycemia was accompanied by undetectable serum insulin and C-peptide levels and a high serum insulin-like growth factor (IGF)-II level. He was found to have a retroperitoneal solitary fibrous tumor. He underwent successful resection of the tumor and had no hypoglycemic episodes after the operation. Imm…	http://www.ncbi.nlm.nih.gov/pubmed/20852090	Department of Endocrinology and Diabetes, Nagoya University Graduate School of Medicine, 65 Tsurumai-cho, Showa-ku, Nagoya 466-8550, Japan.
H. Yamasaki;A. Itawaki;M. Morita;H. Miyake;M. Yamamoto;H. Sonoyama;S. Tanaka;M. Notsu;M. Yamauchi;Y. Fujii;N. Ishikawa;I. Fukuda;S. Ishihara;K. Kanasaki	2020	A case of insulin-like growth factor 2-producing gastrointestinal stromal tumor with severe hypoglycemia		BMC Endocr Disord	20	1	60	2020-05-13	May 11	Case Reports	A case of insulin-like growth factor 2-producing gastrointestinal stromal tumor with severe hypoglycemia	1472-6823 (Electronic)//1472-6823 (Linking)	doi: 10.1186/s12902-020-0529-2.	7216505	32393233	BACKGROUND: Non-islet cell tumor hypoglycemia (NICTH) is a rare paraneoplastic syndrome that secretes incompletely processed high molecular weight insulin growth factor 2 (big-IGF2), which results in stimulation of the insulin receptor and subsequently induces hypoglycemia. Gastrointestinal stromal tumor (GIST) is a common intestinal mesenchymal neoplasm of the gastrointestinal tract. The most fr…	http://www.ncbi.nlm.nih.gov/pubmed/32393233	Department of Internal Medicine 1, Shimane University Faculty of Medicine, 89-1, Enya-cho, Izumo, Shimane, 693-8501, Japan.//Department of Internal Medicine 2, Shimane University Faculty of Medicine, 89-1, Enya-cho, Izumo, Shimane, 693-8501, Japan.//Department of Internal Medicine 1, Shimane University Faculty of Medicine, 89-1, Enya-cho, Izumo, Shimane, 693-8501, Japan. miwaota@med.shimane-u.ac.…
B. Yu;R. Douli;J. A. Suarez;V. P. Gutierrez;M. Aldiabat;M. Khan	2020	Non-islet cell tumor hypoglycemia as an initial presentation of hepatocellular carcinoma coupled with end-stage liver cirrhosis: A case report and review of literature		World J Hepatol	12	8	519-524	2020-09-22	Aug 27	Case Reports	Non-islet cell tumor hypoglycemia as an initial presentation of hepatocellular carcinoma coupled with end-stage liver cirrhosis: A case report and review of literature	1948-5182 (Print)//1948-5182 (Electronic)	doi: 10.4254/wjh.v12.i8.519.	7475778	32952878	BACKGROUND: Non-islet cell tumor hypoglycemia (NICTH) is a rare cause of persistent hypoglycemia seen in patients with hepatocellular carcinoma (HCC). It is likely to be underdiagnosed especially in the patients with poor hepatic function and malnutrition. Herein, we report a rare case of NICTH as the initial presentation of HCC in a patient with chronic hypoglycemia due to end-stage liver cirrho…	http://www.ncbi.nlm.nih.gov/pubmed/32952878	Department of Medicine, Lincoln Medical Center, Bronx, NY 10451-5504, United States. yub3@nychhc.org.//Department of Medicine, Lincoln Medical Center, Bronx, NY 10451-5504, United States.
J. Yu;X. Liang;Y. Chen;F. Huang;W. Fan;J. Xue;C. Li	2020	Hepatocellular carcinoma with worsened hypoglycemia after transarterial chemoembolization: a case report and systematic review		Int J Clin Exp Pathol	13	12	3167-3173	2021-01-12			Hepatocellular carcinoma with worsened hypoglycemia after transarterial chemoembolization: a case report and systematic review	1936-2625 (Electronic)//1936-2625 (Linking)		7791378	33425117	Non-islet cell tumor hypoglycemia (NICTH) is an extremely uncommon and serious complication of hepatocellular carcinoma (HCC). Here, we reported a case of a 47-year-old male patient with moderate to poorly differentiated HCC complicated by hypoglycemia that worsened after transarterial chemoembolization (TACE). The patient was admitted into The First Affiliated Hospital of Naval Medical Universit…	http://www.ncbi.nlm.nih.gov/pubmed/33425117	Department of Infectious Diseases, The First Affiliated Hospital of Naval Medical University Shanghai, China.
K. Yuza;J. Sakata;H. Nagaro;T. Ando;Y. Hirose;K. Miura;K. Takizawa;T. Kobayashi;H. Ichikawa;T. Hanyu;Y. Shimada;M. Nagahashi;S. I. Kosugi;T. Wakai	2020	A giant pelvic solitary fibrous tumor with Doege-Potter syndrome successfully treated with transcatheter arterial embolization followed by surgical resection: a case report		Surg Case Rep	6	1	299	2020-11-26	Nov 25		A giant pelvic solitary fibrous tumor with Doege-Potter syndrome successfully treated with transcatheter arterial embolization followed by surgical resection: a case report	2198-7793 (Print)//2198-7793 (Electronic)//2198-7793 (Linking)	doi: 10.1186/s40792-020-01076-5.	7688842	33237401	BACKGROUND: Solitary fibrous tumor (SFT), a mesenchymal fibroblastic tumor with a hypervascular nature, rarely develops in the pelvis. Resection of a giant SFT occupying the pelvic cavity poses an increased risk of developing massive hemorrhage during resection, although surgical resection is the most effective treatment method for this tumor to achieve a potential cure. SFT rarely develops with …	http://www.ncbi.nlm.nih.gov/pubmed/33237401	Division of Digestive and General Surgery, Niigata University Graduate School of Medical and Dental Sciences, 1-757 Asahimachi-dori, Chuo-ku, Niigata, Niigata, 951-8510, Japan.//Division of Digestive and General Surgery, Niigata University Graduate School of Medical and Dental Sciences, 1-757 Asahimachi-dori, Chuo-ku, Niigata, Niigata, 951-8510, Japan. jsakata2@med.niigata-u.ac.jp.//Department of…
J. Zapf;E. Futo;M. Peter;E. R. Froesch	1992	Can "big" insulin-like growth factor II in serum of tumor patients account for the development of extrapancreatic tumor hypoglycemia?		J Clin Invest	90	6	2574-84	1992-12-01	Dec	Research Support, Non-U.S. Gov't	Can "big" insulin-like growth factor II in serum of tumor patients account for the development of extrapancreatic tumor hypoglycemia?	0021-9738 (Print)//0021-9738 (Linking)	doi: 10.1172/JCI116152.	443417	1281841	The pathogenesis of extrapancreatic tumor hypoglycemia has been related to the secretion of big insulin-like growth factor (IGF) II by the tumor. In 25 of 28 patients with this type of hypoglycemia we found 1.5-8-fold elevated serum levels of immunoreactive big (15-25 kD), but decreased levels of normal IGF II. After removal of the tumor, big IGF II disappeared and normal IGF II increased. Tumors…	http://www.ncbi.nlm.nih.gov/pubmed/1281841	Department of Medicine, University Hospital, Zurich, Switzerland.
J. Zapf;C. Schmid;H. P. Guler;M. Waldvogel;C. Hauri;E. Futo;P. Hossenlopp;M. Binoux;E. R. Froesch	1990	Regulation of binding proteins for insulin-like growth factors (IGF) in humans. Increased expression of IGF binding protein 2 during IGF I treatment of healthy adults and in patients with extrapancreatic tumor hypoglycemia		J Clin Invest	86	3	952-61	1990-09-01	Sep	Research Support, Non-U.S. Gov't	Regulation of binding proteins for insulin-like growth factors (IGF) in humans. Increased expression of IGF binding protein 2 during IGF I treatment of healthy adults and in patients with extrapancreatic tumor hypoglycemia	0021-9738 (Print)//0021-9738 (Linking)	doi: 10.1172/JCI114797.	296815	1697608	Insulin-like growth factors (IGFs) in blood form two complexes with specific binding proteins (BPs): a large, growth hormone (GH)-dependent complex with restricted capillary permeability, and a smaller complex, inversely related to GH, with high turnover of its IGF pool and free capillary permeability. The distribution of BPs and of IGFs I and II between these complexes was studied in sera from h…	http://www.ncbi.nlm.nih.gov/pubmed/1697608	Department of Medicine, University Hospital of Zurich, Switzerland.
J. Zapf;H. Walter;E. R. Froesch	1981	Radioimmunological determination of insulinlike growth factors I and II in normal subjects and in patients with growth disorders and extrapancreatic tumor hypoglycemia		J Clin Invest	68	5	1321-30	1981-11-01	Nov	Research Support, Non-U.S. Gov't	Radioimmunological determination of insulinlike growth factors I and II in normal subjects and in patients with growth disorders and extrapancreatic tumor hypoglycemia	0021-9738 (Print)//0021-9738 (Linking)	doi: 10.1172/jci110379.	370928	7028787	Serum levels of immunoreactive insulinlike growth factors (IGF) I and II were determined by a modified IGF I and a new IGF II radioimmunoassay in normal children and adults, and in patients with acromegaly, isolated growth hormone deficiency, and extrapancreatic tumor hypoglycemia. Serum samples were gel filtered by a simple routine procedure at acidic pH to dissociate and separate IGF from the I…	http://www.ncbi.nlm.nih.gov/pubmed/7028787
V. L. Zarra;K. J. Demegillo;M. Uyking-Naranjo;A. Domado	2021	Doege-Potter Syndrome: A Presumptive Case of Metastatic Hemangiopericytoma with Persistent Hypoglycemia in a 27-Year-Old Male		J ASEAN Fed Endocr Soc	36	1	90-94	2021-06-29		Case Reports	Doege-Potter Syndrome: A Presumptive Case of Metastatic Hemangiopericytoma with Persistent Hypoglycemia in a 27-Year-Old Male	0857-1074 (Print)//2308-118X (Electronic)//0857-1074 (Linking)	doi: 10.15605/jafes.036.01.16.	8214353	34177094	Doege-Potter syndrome (DPS) is a rare paraneoplastic condition characterized by hypoinsulinemic hypoglycemia from a solitary fibrous tumor. The underlying mechanism is the secretion of a prohormone form of insulin-like growth factor II (IGF-II) by the tumor, which causes decreased release of glucose into the circulation. We report the case of a 27-year-old Filipino male with presumptive DPS from …	http://www.ncbi.nlm.nih.gov/pubmed/34177094	Department of Internal Medicine, Southern Philippines Medical Center, Davao City, Philippines.//Section of Oncology, Department of Internal Medicine, Southern Philippines Medical Center, Davao City, Philippines.//Section of Endocrinology, Department of Internal Medicine, Southern Philippines Medical Center, Davao City, Philippines.
G. Zhao;G. Li;R. Han	2012	Two malignant solitary fibrous tumors in one kidney: Case report and review of the literature		Oncol Lett	4	5	993-995	2012-11-20	Nov		Two malignant solitary fibrous tumors in one kidney: Case report and review of the literature	1792-1074 (Print)//1792-1082 (Electronic)//1792-1074 (Linking)	doi: 10.3892/ol.2012.858.	3499582	23162638	Malignant solitary fibrous tumors of the kidney are very rare. Two tumors in one kidney is particularly rare and has not been previously reported. Due to the non-specific clinical symptoms, it is difficult but also very significant to give a definite diagnosis. Here, we report a case of two renal masses in one kidney. A 56-year-old man was admitted to our hospital complaining of shortness of brea…	http://www.ncbi.nlm.nih.gov/pubmed/23162638	Department of Urology, Second Hospital of Tianjin Medical University, Tianjin Institute of Urology, Tianjin 300211, P.R. China.
J. Zhao;M. Gao;Y. Ren;S. Cao;H. Wang;R. Ge	2021	A Giant Borderline Phyllodes Tumor of Breast With Skin Ulceration Leading to Non-Insular Tumorigenic Hypoglycemia: A Case Report and Literature Review		Front Endocrinol (Lausanne)	12		651568	2021-04-13		Case Reports//Research Support, Non-U.S. Gov't//Review	A Giant Borderline Phyllodes Tumor of Breast With Skin Ulceration Leading to Non-Insular Tumorigenic Hypoglycemia: A Case Report and Literature Review	1664-2392 (Print)//1664-2392 (Electronic)//1664-2392 (Linking)	doi: 10.3389/fendo.2021.651568.	8027481	33841338	Phyllodes tumor (PT) is a special type of breast tumors, including three types: malignant, borderline, and benign. Most of these tumors form unilateral disease and can rapidly increase in size. The occurrence of axillary lymph node metastasis is rare. Tumor-associated hypoglycemia can be divided into non-islet cell tumor and insulinoma. In non-islet cell tumor hypoglycemia (NICTH), a considerable…	http://www.ncbi.nlm.nih.gov/pubmed/33841338	Department of General Surgery, The Fourth Affiliated Hospital of Harbin Medical University, Harbin, China.//Department of Imaging, The Fourth Affiliated Hospital of Harbin Medical University, Harbin, China.//Department of Pathology, The Fourth Affiliated Hospital of Harbin Medical University, Harbin, China.
Z. Zhou;W. Wei;J. Tu;Q. Jiang	2021	Non-islet cell tumor hypoglycemia caused by breast tumor: A case report		Medicine (Baltimore)	100	48	e27889	2022-01-21	Dec 3	Case Reports	Non-islet cell tumor hypoglycemia caused by breast tumor: A case report	1536-5964 (Electronic)//0025-7974 (Print)//0025-7974 (Linking)	doi: 10.1097/MD.0000000000027889.	9191309	35049191	INTRODUCTION: Non-islet cell tumor hypoglycemia (NICTH) generally refers to hypoglycemia caused by tumors other than islet cell tumors. Although hypoglycemia is a common clinical emergency, NICTH rarely occurs in patients with breast cancer. PATIENT CONCERNS: A 47-year-old woman presented with repeated hypoglycemia hypoglycemia caused by a lobulated breast tumor. DIAGNOSES: Hypoglycemic symptoms …	http://www.ncbi.nlm.nih.gov/pubmed/35049191	The Third Department of Mammary Gland, Third Hospital of Nanchang, Nanchang, China.
Z. Zuo;H. Zhou;Y. Sun;Q. Mao;Y. Zhang;X. Gao	2020	Rapidly growing solitary fibrous tumors of the pleura: a case report and review of the literature		Ann Transl Med	8	14	890	2020-08-15	Jul		Rapidly growing solitary fibrous tumors of the pleura: a case report and review of the literature	2305-5839 (Print)//2305-5847 (Electronic)//2305-5839 (Linking)	doi: 10.21037/atm-20-4974.	7396790	32793734	A solitary fibrous tumor (SFT) is a rare spindle cell tumor-derived from mesenchymal cells. It may be linked to the fusion of the NAB2-STAT6 gene caused by 12q chromosome rearrangement. It can occur in the connective tissue of any part of the body; however, it is most common in the pleura. Solitary fibrous tumors of the pleura (SFTP) are a persistent painless mass with slow growth. With the incre…		Department of Respiratory Disease, The Hospital Affiliated to Jiangnan University, Wuxi, China.//Department of Pathology, The Hospital Affiliated to Jiangnan University, Wuxi, China.//Department of Cardio-Thoracic Surgery, The Hospital Affiliated to Jiangnan University, Wuxi, China.

## Sheet: Figure 3A IGF2 trscrptvs copy n
DepMap ID	IGF2 Copy Number log2(relative to ploidy + 1) Copy Number Public 23Q2	IGF2 log2(TPM+1) Expression Public 23Q2	Cell Line Name	Primary Disease	Lineage	1 Lineage
ACH-000667	0.920858	0.2016338611696504	HCC44	Non-Small Cell Lung Cancer	Lung	Lung
ACH-001148	0.9947057499304526	0.1763227726404629	OCILY132	Non-Hodgkin Lymphoma	Lymphoid	Lymphoid
ACH-000159	0.9420804468235222	0.4854268271702416	OSRC2	Renal Cell Carcinoma	Kidney	Kidney
ACH-000947	1.02485	0.5459683691052926	OVK18	Ovarian Epithelial Tumor	Ovary/Fallopian Tube	Ovary/Fallopian Tube
ACH-000120	0.5847165426652665	9.209355882940924	CHP212	Neuroblastoma	Peripheral Nervous System	Peripheral Nervous System
ACH-000382	1.0009698257549768	2.8298495598446904	CORL24	Lung Neuroendocrine Tumor	Lung	Lung
ACH-000594	0.9869143885330054	0.9927684307689242	DMS153	Lung Neuroendocrine Tumor	Lung	Lung
ACH-000865	1.196680850756206	0.1505596765753814	KYSE450	Esophageal Squamous Cell Carcinoma	Esophagus/Stomach	Esophagus/Stomach
ACH-000008	0.7683461327734703	0.2387868595871164	A101D	Melanoma	Skin	Skin
ACH-000911	1.200147011821033	0.2387868595871164	NUGC3	Esophagogastric Adenocarcinoma	Esophagus/Stomach	Esophagus/Stomach
ACH-000264	0.9940383687172264	5.566206293465506	CALU6	Non-Small Cell Lung Cancer	Lung	Lung
ACH-001526	0.737798	0.0703893	HUO9	Osteosarcoma	Bone	Bone
ACH-001636	1.016806769535188	0	RAMOS	Non-Hodgkin Lymphoma	Lymphoid	Lymphoid
ACH-000784	0.8634551930285538	1.7398481026993275	KYSE70	Esophageal Squamous Cell Carcinoma	Esophagus/Stomach	Esophagus/Stomach
ACH-000478	0.8278062686269176	0.1505596765753814	SNU387	Hepatocellular Carcinoma	Liver	Liver
ACH-000211	0.8825366547167403	0.5849625007211562	DAOY	Embryonal Tumor	CNS/Brain	CNS/Brain
ACH-000957	1.0516470961487072	0.1634987322828795	LS180	Colorectal Adenocarcinoma	Bowel	Bowel
ACH-000628	0.9598749913489556	0.6040713236688608	NCIH596	Non-Small Cell Lung Cancer	Lung	Lung
ACH-000322	0.9007670204758322	0.411426	HT144	Melanoma	Skin	Skin
ACH-000007	0.960383	0.2265085298086797	LS513	Colorectal Adenocarcinoma	Bowel	Bowel
ACH-000608	0.9245512712581118	0.3785116232537298	COV644	Ovarian Epithelial Tumor	Ovary/Fallopian Tube	Ovary/Fallopian Tube
ACH-000739	0.9692620910232164	9.876148551863873	HEPG2	Hepatoblastoma	Liver	Liver
ACH-001562	0.9714462818387356	0.4646682670034443	MERO95	Pleural Mesothelioma	Pleura	Pleura
ACH-000842	1.2287133406626796	2.032100843167024	SW480	Colorectal Adenocarcinoma	Bowel	Bowel
ACH-000965	1.037302109359202	5.788163657037767	RL952	Endometrial Carcinoma	Uterus	Uterus
ACH-000769	0.8551975026721952	0.0565835	LK2	Non-Small Cell Lung Cancer	Lung	Lung
ACH-000523	0.8633029793339927	0.2509615735332188	NCIH1184	Lung Neuroendocrine Tumor	Lung	Lung
ACH-000963	0.8710151863777996	0.5849625007211562	CCK81	Colorectal Adenocarcinoma	Bowel	Bowel
ACH-000870	1.163407328564932	0.1763227726404629	NCIH1930	Lung Neuroendocrine Tumor	Lung	Lung
ACH-002950	0.7173001682175704	1.2078928516413328	NH93T	Invasive Breast Carcinoma	Breast	Breast
ACH-001641	1.09949	0.722466	SAT	Head and Neck Squamous Cell Carcinoma	Head and Neck	Head and Neck
ACH-002526	0.7495710488111489	0.0703893	SNU1327	Non-Small Cell Lung Cancer	Lung	Lung
ACH-000291	0.6348547498326698	7.614047229964191	OV90	Ovarian Epithelial Tumor	Ovary/Fallopian Tube	Ovary/Fallopian Tube
ACH-000360	1.00611	0.0976108	NCIH508	Colorectal Adenocarcinoma	Bowel	Bowel
ACH-000670	0.7812334486800288	0.4005379295837288	SBC5	Lung Neuroendocrine Tumor	Lung	Lung
ACH-002885	0.8673757997365401	0	IPMBO056	Invasive Breast Carcinoma	Breast	Breast
ACH-002968	0.9348675485684366	0	CCLFUPGI0041T	Esophagogastric Adenocarcinoma	Esophagus/Stomach	Esophagus/Stomach
ACH-000330	0.7095926514898723	0.2016338611696504	EFM19	Invasive Breast Carcinoma	Breast	Breast
ACH-000719	1.0100225739550857	0.1243281350022017	RMGI	Ovarian Epithelial Tumor	Ovary/Fallopian Tube	Ovary/Fallopian Tube
ACH-002043	0.8571503125607878	0	CA922	Head and Neck Squamous Cell Carcinoma	Head and Neck	Head and Neck
ACH-001385	1.0037553749853598	5.269407240854037	RPMI2650	Head and Neck Squamous Cell Carcinoma	Head and Neck	Head and Neck
ACH-000649	0.8749366659936271	0.1110313123887439	786O	Renal Cell Carcinoma	Kidney	Kidney
ACH-000848	0.9705753259306812	11.86011702693978	JHH7	Hepatocellular Carcinoma	Liver	Liver
ACH-000511	1.0082102296526136	0.3785116232537298	CALU1	Non-Small Cell Lung Cancer	Lung	Lung
ACH-000001	0.8965652600456844	1.0772429989324606	NIHOVCAR3	Ovarian Epithelial Tumor	Ovary/Fallopian Tube	Ovary/Fallopian Tube
ACH-000505	1.1252952194747978	5.658497136656478	RKN	Leiomyosarcoma	Soft Tissue	Soft Tissue
ACH-001642	0.9379209209256898	0	SCC3	Non-Hodgkin Lymphoma	Lymphoid	Lymphoid
ACH-000847	1.0007191791650225	2.356143810225275	HGC27	Esophagogastric Adenocarcinoma	Esophagus/Stomach	Esophagus/Stomach
ACH-000035	0.5643336888532047	0.3448284969974411	NCIH1650	Non-Small Cell Lung Cancer	Lung	Lung
ACH-000905	1.204192860767623	5.20124	5637	Bladder Urothelial Carcinoma	Bladder/Urinary Tract	Bladder/Urinary Tract
ACH-000713	0.6175611250476274	0.4329594072761063	CAOV3	Ovarian Epithelial Tumor	Ovary/Fallopian Tube	Ovary/Fallopian Tube
ACH-002835	1.0124154666809675	3.9307373375628862	CCLFUPGI0011T	Esophagogastric Adenocarcinoma	Esophagus/Stomach	Esophagus/Stomach
ACH-000514	1.09476	2.15704	NCIH1092	Lung Neuroendocrine Tumor	Lung	Lung
ACH-000045	0.9901801490750493	0.0840643	MV411	Acute Myeloid Leukemia	Myeloid	Myeloid
ACH-000349	0.6028877094411556	0.6229303509201767	HCC1500	Breast Ductal Carcinoma In Situ	Breast	Breast
ACH-000187	1.3673939951143352	0.0840643	CORL311	Lung Neuroendocrine Tumor	Lung	Lung
ACH-000633	0.7001670305822851	9.865702344581576	FU97	Esophagogastric Adenocarcinoma	Esophagus/Stomach	Esophagus/Stomach
ACH-002084	1.0130802640337324	0.6780719051126377	MMAC	Melanoma	Skin	Skin
ACH-000550	0.8980217313180221	0.411426	IGR39	Melanoma	Skin	Skin
ACH-000507	0.8103386681751752	1.1953475983222193	KE39	Esophagogastric Adenocarcinoma	Esophagus/Stomach	Esophagus/Stomach
ACH-000620	0.9263912587695048	3.959770155211468	JHH1	Hepatocellular Carcinoma	Liver	Liver
ACH-000730	0.930107	0.2141248053528473	SKMEL5	Melanoma	Skin	Skin
ACH-002745	1.0876274958967118	0.7824085649273732	PANFR0069	Pancreatic Adenocarcinoma	Pancreas	Pancreas
ACH-000843	0.788047	0.6135316529179271	HARA	Non-Small Cell Lung Cancer	Lung	Lung
ACH-000147	0.7485026606623989	0.963474	T47D	Invasive Breast Carcinoma	Breast	Breast
ACH-002486	1.0129420340348292	3.140778655782796	MESOV	Ovarian Epithelial Tumor	Ovary/Fallopian Tube	Ovary/Fallopian Tube
ACH-002038	0.7698605761786718	1.3103401206121503	HSKTC	Ovarian Cancer, Other	Ovary/Fallopian Tube	Ovary/Fallopian Tube
ACH-000818	0.8883467162841684	0.765535	BT483	Invasive Breast Carcinoma	Breast	Breast
ACH-001036	0.7376	0.0143553	CMK115	Acute Myeloid Leukemia	Myeloid	Myeloid
ACH-000819	1.0323620175166104	3.001802242633985	LN18	Diffuse Glioma	CNS/Brain	CNS/Brain
ACH-001060	0.5582207115445192	0.0703893	DL40	Non-Hodgkin Lymphoma	Lymphoid	Lymphoid
ACH-002742	1.0028062239323214	0.9560566524124028	PANFR0233	Pancreatic Adenocarcinoma	Pancreas	Pancreas
ACH-000748	1.3590841164615846	6.490409679460006	SJSA1	Osteosarcoma	Bone	Bone
ACH-000146	0.992706	0.1505596765753814	THP1	Acute Myeloid Leukemia	Myeloid	Myeloid
ACH-000018	1.299896492697679	2.957914598632985	T24	Bladder Urothelial Carcinoma	Bladder/Urinary Tract	Bladder/Urinary Tract
ACH-000061	0.945262	0.1243281350022017	HH	Non-Hodgkin Lymphoma	Lymphoid	Lymphoid
ACH-000747	0.5390035407481222	1.0214797274104517	NCIH1703	Non-Small Cell Lung Cancer	Lung	Lung
ACH-000759	1.056869488554572	6.177917792195843	MDAMB175VII	Invasive Breast Carcinoma	Breast	Breast
ACH-000338	0.999825	0.137504	SR786	Non-Hodgkin Lymphoma	Lymphoid	Lymphoid
ACH-000335	0.9017714521246888	1.4276061727818994	MSTO211H	Pleural Mesothelioma	Pleura	Pleura
ACH-000355	0.8229360027856052	0.0840643	NCIH82	Lung Neuroendocrine Tumor	Lung	Lung
ACH-000589	0.7567610536884954	0.9486008474933558	NCIH1437	Non-Small Cell Lung Cancer	Lung	Lung
ACH-000448	1.0524521468272798	0.2387868595871164	NCIH1666	Non-Small Cell Lung Cancer	Lung	Lung
ACH-001670	0.9111650454023216	0.1243281350022017	TASK1	Embryonal Tumor	CNS/Brain	CNS/Brain
ACH-000777	0.6794829012977373	2.2387868595871168	KYSE30	Esophageal Squamous Cell Carcinoma	Esophagus/Stomach	Esophagus/Stomach
ACH-000009	1.060023423998787	7.706185170563115	C2BBE1	Colorectal Adenocarcinoma	Bowel	Bowel
ACH-000681	1.058568609809836	2.070389327891398	A549	Non-Small Cell Lung Cancer	Lung	Lung
ACH-001982	0.9235202025280012	0.4436066514756146	NZM3	Melanoma	Skin	Skin
ACH-000196	1.0438230045418408	0.3334237337251918	HCC1599	Invasive Breast Carcinoma	Breast	Breast
ACH-000586	0.9000571573050504	0.0840643	NCIH1876	Lung Neuroendocrine Tumor	Lung	Lung
ACH-000832	0.9517184572947952	0.3103401206121505	CAL27	Head and Neck Squamous Cell Carcinoma	Head and Neck	Head and Neck
ACH-001986	0.9447723055042332	0.0143553	NZM42	Melanoma	Skin	Skin
ACH-000394	1.009388349986461	0.0565835	NCIH2081	Lung Neuroendocrine Tumor	Lung	Lung
ACH-000703	0.6343202255544631	4.661065479806948	DMS79	Lung Neuroendocrine Tumor	Lung	Lung
ACH-000610	1.465696143497884	3.4594316186372973	NCIH2227	Lung Neuroendocrine Tumor	Lung	Lung
ACH-000077	0.980637	0.3785116232537298	MJ	Non-Hodgkin Lymphoma	Lymphoid	Lymphoid
ACH-000639	1.0582109651779397	0.0565835	NCIH211	Lung Neuroendocrine Tumor	Lung	Lung
ACH-000763	1.0575842450066548	0.0285692	MM1S	Non-Hodgkin Lymphoma	Lymphoid	Lymphoid
ACH-000195	0.9809726523368582	0.5753123306874368	SET2	Acute Myeloid Leukemia	Myeloid	Myeloid
ACH-000530	0.7570362026672892	4.072963271555224	DMS114	Lung Neuroendocrine Tumor	Lung	Lung
ACH-000464	0.8720667072568287	0.3785116232537298	CAS1	Diffuse Glioma	CNS/Brain	CNS/Brain
ACH-000046	0.8999759364074664	0.0840643	ACHN	Renal Cell Carcinoma	Kidney	Kidney
ACH-002883	0.9637633351861428	1.4276061727818994	IPMBO053	Invasive Breast Carcinoma	Breast	Breast
ACH-002954	1.0222824625717146	0.2265085298086797	CCLFUPGI0012T	Esophagogastric Adenocarcinoma	Esophagus/Stomach	Esophagus/Stomach
ACH-002512	0.9917611600706022	0.0426443	MM160113	Melanoma	Skin	Skin
ACH-000283	0.9673158279092072	0.4956951626240688	A1207	Diffuse Glioma	CNS/Brain	CNS/Brain
ACH-000986	0.9362011860808654	0.0840643	HT115	Colorectal Adenocarcinoma	Bowel	Bowel
ACH-000528	0.9283757387605236	11.129089785919266	ABC1	Non-Small Cell Lung Cancer	Lung	Lung
ACH-000793	0.7495799636833261	0.2016338611696504	KATOIII	Esophagogastric Adenocarcinoma	Esophagus/Stomach	Esophagus/Stomach
ACH-002834	1.0493719235407426	7.042316016897107	PSS131R	Osteosarcoma	Bone	Bone
ACH-000545	0.8201295974860786	0.5360529002402097	VMCUB1	Bladder Urothelial Carcinoma	Bladder/Urinary Tract	Bladder/Urinary Tract
ACH-000956	0.9765162969581652	0.2750070474998698	22RV1	Prostate Adenocarcinoma	Prostate	Prostate
ACH-000657	0.9808976633224906	0.2630344058337938	A2780	Ovarian Epithelial Tumor	Ovary/Fallopian Tube	Ovary/Fallopian Tube
ACH-000817	0.76598	1.1043366598147355	RPMI8226	Non-Hodgkin Lymphoma	Lymphoid	Lymphoid
ACH-001701	0.8642134009555131	0.2387868595871164	UPCISCC200	Head and Neck Squamous Cell Carcinoma	Head and Neck	Head and Neck
ACH-000930	0.750658	0.5058909297299572	HCC1569	Invasive Breast Carcinoma	Breast	Breast
ACH-000510	0.7431330566838106	5.003602236680195	NCIH1299	Non-Small Cell Lung Cancer	Lung	Lung
ACH-000403	1.235591362259563	1	NCIH747	Colorectal Adenocarcinoma	Bowel	Bowel
ACH-000290	1.115195937130749	0.0703893	NCIH209	Lung Neuroendocrine Tumor	Lung	Lung
ACH-000574	0.7355947725906116	0.1243281350022017	FUOV1	Ovarian Epithelial Tumor	Ovary/Fallopian Tube	Ovary/Fallopian Tube
ACH-000729	1.009709957761778	0.137504	NCIH1963	Lung Neuroendocrine Tumor	Lung	Lung
ACH-000943	1.0203921121665664	0.0703893	RKO	Colorectal Adenocarcinoma	Bowel	Bowel
ACH-000880	1.0144142965160174	0.2868811477881615	AGS	Esophagogastric Adenocarcinoma	Esophagus/Stomach	Esophagus/Stomach
ACH-000270	0.790818	4.625854931368057	HPAC	Pancreatic Adenocarcinoma	Pancreas	Pancreas
ACH-000060	1.0259436546317384	0.2630344058337938	PANC1005	Pancreatic Adenocarcinoma	Pancreas	Pancreas
ACH-001190	0.9659534663377778	0.4541758931858021	SKMEL2	Melanoma	Skin	Skin
ACH-000090	1.0460415096479014	1.73118	PC3	Prostate Adenocarcinoma	Prostate	Prostate
ACH-000705	0.7934606934085848	0.4005379295837288	LC1F	Non-Small Cell Lung Cancer	Lung	Lung
ACH-000376	0.96939	0.4222330006830478	SF295	Diffuse Glioma	CNS/Brain	CNS/Brain
ACH-002785	0.8057170916154616	0.2265085298086797	NCCLMS1C1	Leiomyosarcoma	Soft Tissue	Soft Tissue
ACH-000375	1.0254378826548778	0.4750848829487828	G402	Renal Cell Carcinoma	Kidney	Kidney
ACH-000693	0.8423813390655209	0.2868811477881615	KYSE180	Esophageal Squamous Cell Carcinoma	Esophagus/Stomach	Esophagus/Stomach
ACH-000830	0.9212854185960806	0.2750070474998698	NCIH1436	Lung Neuroendocrine Tumor	Lung	Lung
ACH-000568	0.8265451640012323	0.4222330006830478	UACC812	Invasive Breast Carcinoma	Breast	Breast
ACH-000643	0.8829554189497189	0.2630344058337938	HDQP1	Invasive Breast Carcinoma	Breast	Breast
ACH-000311	0.9405507059395862	0.2509615735332188	NCIH2122	Non-Small Cell Lung Cancer	Lung	Lung
ACH-000662	1.1827160768833829	0.903038	CORL23	Non-Small Cell Lung Cancer	Lung	Lung
ACH-001818	1.001114930482566	3.1473066987802936	C396	Osteosarcoma	Bone	Bone
ACH-000714	0.9899532277833448	0.1763227726404629	KMS11	Non-Hodgkin Lymphoma	Lymphoid	Lymphoid
ACH-000536	1.117004759969089	0.1505596765753814	BT20	Invasive Breast Carcinoma	Breast	Breast
ACH-000509	0.948177	0.1243281350022017	HUT78	Non-Hodgkin Lymphoma	Lymphoid	Lymphoid
ACH-001147	0.9279155061709832	0	OCILY12	Non-Hodgkin Lymphoma	Lymphoid	Lymphoid
ACH-000928	0.9805050230646736	0.2986583155645151	JHUEM1	Endometrial Carcinoma	Uterus	Uterus
ACH-000019	0.6162014503127151	0.4222330006830478	MCF7	Invasive Breast Carcinoma	Breast	Breast
ACH-000367	1.0314362050374437	0.2868811477881615	NCIH226	Pleural Mesothelioma	Pleura	Pleura
ACH-000913	1.0456119875782386	0.4541758931858021	ESS1	Uterine Sarcoma/Mesenchymal	Uterus	Uterus
ACH-000091	0.9618262964441736	4.931683057059805	OV56	Ovarian Epithelial Tumor	Ovary/Fallopian Tube	Ovary/Fallopian Tube
ACH-000607	0.997613	0.3895668117627256	KYM1	Rhabdomyosarcoma	Soft Tissue	Soft Tissue
ACH-001699	0.9555437895345688	4.509695841933388	UPCISCC131	Head and Neck Squamous Cell Carcinoma	Head and Neck	Head and Neck
ACH-000098	1.077206870904611	1.3045110418099528	GAMG	Diffuse Glioma	CNS/Brain	CNS/Brain
ACH-000351	1.0142759410371192	9.706478750512716	MKN1	Esophagogastric Adenocarcinoma	Esophagus/Stomach	Esophagus/Stomach
ACH-000506	1.051791508518329	0.0285692	NCIH146	Lung Neuroendocrine Tumor	Lung	Lung
ACH-002687	0.8609335899430408	0.5360529002402097	WM3772F	Ocular Melanoma	Eye	Eye
ACH-000132	1.0564291622735622	0.7311832415722002	JHOS2	Ovarian Epithelial Tumor	Ovary/Fallopian Tube	Ovary/Fallopian Tube
ACH-000207	0.9079887092032222	0.6690267655096305	DETROIT562	Head and Neck Squamous Cell Carcinoma	Head and Neck	Head and Neck
ACH-000725	0.747499	0.1890338243900171	HCC202	Breast Ductal Carcinoma In Situ	Breast	Breast
ACH-000939	0.945273	2.350497247084133	SKUT1	Uterine Sarcoma/Mesenchymal	Uterus	Uterus
ACH-000612	0.9987540384928943	0.1763227726404629	HUT102	Non-Hodgkin Lymphoma	Lymphoid	Lymphoid
ACH-000139	0.7388969301099422	0.1763227726404629	PANC0327	Pancreatic Adenocarcinoma	Pancreas	Pancreas
ACH-000906	0.9190997317011164	0.3785116232537298	ES2	Ovarian Epithelial Tumor	Ovary/Fallopian Tube	Ovary/Fallopian Tube
ACH-000257	0.9869669065962025	0.3219280948873623	CORL279	Lung Neuroendocrine Tumor	Lung	Lung
ACH-001111	0.9387065337106067	0.2016338611696504	L82	Non-Hodgkin Lymphoma	Lymphoid	Lymphoid
ACH-001395	1.1404638287495414	0.3448284969974411	SUM44PE	Invasive Breast Carcinoma	Breast	Breast
ACH-000691	1.0414004938352022	0.1243281350022017	HCC2157	Invasive Breast Carcinoma	Breast	Breast
ACH-000879	0.9760526117077593	0.1243281350022017	MFE296	Endometrial Carcinoma	Uterus	Uterus
ACH-001100	0.9855659362396584	0	KHYG1	T-Lymphoblastic Leukemia/Lymphoma	Lymphoid	Lymphoid
ACH-000153	1.1519103564266078	0.722466	NCIH2052	Pleural Mesothelioma	Pleura	Pleura
ACH-002744	1.052113508605739	1.803227036434928	PANFR0402	Pancreatic Adenocarcinoma	Pancreas	Pancreas
ACH-000853	0.8879945851587755	2.4594316186372973	NCIH661	Non-Small Cell Lung Cancer	Lung	Lung
ACH-000967	1.0258535800942667	0.8155754288625725	SNUC2A	Colorectal Adenocarcinoma	Bowel	Bowel
ACH-000347	0.9405545376734956	4.838951766951944	QGP1	Pancreatic Neuroendocrine Tumor	Pancreas	Pancreas
ACH-000343	1.2117724898841895	1.632268215499513	NCIH522	Non-Small Cell Lung Cancer	Lung	Lung
ACH-002847	0.8383046335996106	0.0426443	YUHOIN0650	Melanoma	Skin	Skin
ACH-001318	0.9150663441564943	0.2509615735332188	PLCPRF5	Hepatocellular Carcinoma	Liver	Liver
ACH-001649	1.0302312533946338	0.2387868595871164	SHMAC5	Prostate Adenocarcinoma	Prostate	Prostate
ACH-000021	0.762651	0.6507645591169022	NCIH1693	Non-Small Cell Lung Cancer	Lung	Lung
ACH-002650	0.92817	12.941817914284249	ETCC016	Non-Small Cell Lung Cancer	Lung	Lung
ACH-000219	0.7761968068707045	0.2630344058337938	A375	Melanoma	Skin	Skin
ACH-000538	0.9956037188069397	1.250961573533219	HUTU80	Small Bowel Cancer	Bowel	Bowel
ACH-001398	0.9895550857765726	0.0143553	SW156	Renal Cell Carcinoma	Kidney	Kidney
ACH-002884	0.7521760025753057	0.963474	IPMBO055	Invasive Breast Carcinoma	Breast	Breast
ACH-001528	1.0035834393400886	0.2509615735332188	IHH4	Well-Differentiated Thyroid Cancer	Thyroid	Thyroid
ACH-001694	0.933945	0.0143553	UPCISCC074	Head and Neck Squamous Cell Carcinoma	Head and Neck	Head and Neck
ACH-000364	0.7157082240937221	4.280956313831056	U2OS	Osteosarcoma	Bone	Bone
ACH-000644	0.981581	0.7824085649273732	COLO829	Melanoma	Skin	Skin
ACH-000665	1.0228242378055945	3.1747259877061333	SKMES1	Non-Small Cell Lung Cancer	Lung	Lung
ACH-000997	0.9950968603204314	0.1505596765753814	HCT15	Colorectal Adenocarcinoma	Bowel	Bowel
ACH-000429	0.9994800937134968	0.2265085298086797	A704	Renal Cell Carcinoma	Kidney	Kidney
ACH-000773	0.861857	0.1890338243900171	KIJK	Non-Hodgkin Lymphoma	Lymphoid	Lymphoid
ACH-000399	1.0731970566034132	2.38405	NCIH2196	Lung Neuroendocrine Tumor	Lung	Lung
ACH-000348	0.842211	0.3334237337251918	RPMI7951	Melanoma	Skin	Skin
ACH-002080	0.8489328835166325	7.232852591780371	TN2	Neuroblastoma	Peripheral Nervous System	Peripheral Nervous System
ACH-000617	0.7868044679960599	0.4541758931858021	OVCAR4	Ovarian Epithelial Tumor	Ovary/Fallopian Tube	Ovary/Fallopian Tube
ACH-000912	1.2041124922011712	0.8953026213333066	NCIH2286	Lung Neuroendocrine Tumor	Lung	Lung
ACH-002730	0.9187822083636538	0	CCLFUPGI0009T	Esophagogastric Adenocarcinoma	Esophagus/Stomach	Esophagus/Stomach
ACH-001481	0.9032600670945348	0	CHLA90	Neuroblastoma	Peripheral Nervous System	Peripheral Nervous System
ACH-002926	0.9852932327350544	0.0285692	UPMD1	Ocular Melanoma	Eye	Eye
ACH-002014	1.0113538279683647	1.2750070474998698	MEL270	Ocular Melanoma	Eye	Eye
ACH-000724	1.2375720808150683	8.615445725304786	HT1376	Bladder Urothelial Carcinoma	Bladder/Urinary Tract	Bladder/Urinary Tract
ACH-000846	0.8150736312432605	0.5945485495503542	FADU	Head and Neck Squamous Cell Carcinoma	Head and Neck	Head and Neck
ACH-000192	0.932731	1.3391373849195856	MFE280	Endometrial Carcinoma	Uterus	Uterus
ACH-000410	0.9066227937270458	0.8073549220576041	SAOS2	Osteosarcoma	Bone	Bone
ACH-002465	1.0270733546809323	0.0285692	RPE1SS119	Non-Cancerous	Eye	Eye
ACH-000554	0.7647433043418528	0.2986583155645151	UACC893	Invasive Breast Carcinoma	Breast	Breast
ACH-001068	0.9258047931977792	0	FEPD	Non-Hodgkin Lymphoma	Lymphoid	Lymphoid
ACH-000954	0.9572332953256028	0.1505596765753814	HEC1A	Endometrial Carcinoma	Uterus	Uterus
ACH-000780	1.0728733277839133	4.737686761409861	NCIH1105	Lung Neuroendocrine Tumor	Lung	Lung
ACH-001533	1.0005591082976597	0	KARPAS1718	Non-Hodgkin Lymphoma	Lymphoid	Lymphoid
ACH-000883	0.9023372059630208	0.4750848829487828	SW1783	Diffuse Glioma	CNS/Brain	CNS/Brain
ACH-000697	0.9421648447104548	0.2750070474998698	A3KAW	Non-Hodgkin Lymphoma	Lymphoid	Lymphoid
ACH-000457	0.8922872478957569	3.887525270741588	CAL54	Renal Cell Carcinoma	Kidney	Kidney
ACH-000201	0.9478225615179902	3.3175935046234715	A204	Rhabdomyosarcoma	Soft Tissue	Soft Tissue
ACH-000447	0.9630779004294177	0.4541758931858021	NCIH2228	Non-Small Cell Lung Cancer	Lung	Lung
ACH-001129	0.9865814891252124	0.0285692	MONOMAC1	Acute Myeloid Leukemia	Myeloid	Myeloid
ACH-000389	1.185961684021113	3.1060132376221192	H4	Diffuse Glioma	CNS/Brain	CNS/Brain
ACH-001703	1.023931249953921	0.0426443	VAL	Non-Hodgkin Lymphoma	Lymphoid	Lymphoid
ACH-000635	0.7765992504067831	0.6959938131099002	SNU119	Ovarian Epithelial Tumor	Ovary/Fallopian Tube	Ovary/Fallopian Tube
ACH-000664	0.9090531479525472	0.0426443	SUDHL1	Non-Hodgkin Lymphoma	Lymphoid	Lymphoid
ACH-002710	0.9954591686216264	0.0703893	MPNST724	Nerve Sheath Tumor	Peripheral Nervous System	Peripheral Nervous System
ACH-001707	1.02526	0.0143553	WAOSEL	Non-Hodgkin Lymphoma	Lymphoid	Lymphoid
ACH-000680	1.096202474993081	0.1505596765753814	SW948	Colorectal Adenocarcinoma	Bowel	Bowel
ACH-001400	1.013664606015225	0.2265085298086797	SW954	Squamous Cell Carcinoma of the Vulva/Vagina	Vulva/Vagina	Vulva/Vagina
ACH-000647	0.4429207723316379	0.9107326619029126	TE1	Esophageal Squamous Cell Carcinoma	Esophagus/Stomach	Esophagus/Stomach
ACH-000188	0.9934877645838046	3.738767836800192	SCC25	Head and Neck Squamous Cell Carcinoma	Head and Neck	Head and Neck
ACH-002837	1.0405744873617375	2.9240998856407416	CCLFUPGI0015T	Esophagogastric Adenocarcinoma	Esophagus/Stomach	Esophagus/Stomach
ACH-000948	0.9866780813413484	0.5459683691052926	2313287	Esophagogastric Adenocarcinoma	Esophagus/Stomach	Esophagus/Stomach
ACH-002070	0.96737	5.184677020680892	HKBMM	Meningothelial Tumor	CNS/Brain	CNS/Brain
ACH-000253	1.4256686286752274	0.7398481026993274	COLO201	Colorectal Adenocarcinoma	Bowel	Bowel
ACH-000481	0.9558092408672842	0.0426443	NCIH2170	Non-Small Cell Lung Cancer	Lung	Lung
ACH-001547	0.9829993629166314	0	LO68	Pleural Mesothelioma	Pleura	Pleura
ACH-001578	0.8409399802498352	0.2630344058337938	NCCIT	Non-Seminomatous Germ Cell Tumor	Testis	Testis
ACH-000894	0.5534168063477127	0.4005379295837288	NCIH1869	Non-Small Cell Lung Cancer	Lung	Lung
ACH-000961	0.9531677039346782	0.632268	ISHIKAWAHERAKLIO02ER	Endometrial Carcinoma	Uterus	Uterus
ACH-000044	1.211303731491136	0.2630344058337938	MDAMB134VI	Invasive Breast Carcinoma	Breast	Breast
ACH-000921	1.027011221928985	1.4329594072761065	NCIH157DM	Non-Small Cell Lung Cancer	Lung	Lung
ACH-000810	0.8774092528419403	0.1763227726404629	SKMEL30	Melanoma	Skin	Skin
ACH-000483	0.9451428135351332	8.30574	SNU182	Hepatocellular Carcinoma	Liver	Liver
ACH-002077	1.027174707899264	3.4789718050329426	LU165	Lung Neuroendocrine Tumor	Lung	Lung
ACH-002531	1.1089264830624397	0.0143553	SNU2535	Non-Small Cell Lung Cancer	Lung	Lung
ACH-000621	0.9440061464906816	1.0285691521967708	MDAMB157	Invasive Breast Carcinoma	Breast	Breast
ACH-000486	0.6795520164678557	7.110822574047804	KU1919	Bladder Urothelial Carcinoma	Bladder/Urinary Tract	Bladder/Urinary Tract
ACH-000012	0.8150352176902074	0.3673710656485294	HCC827	Non-Small Cell Lung Cancer	Lung	Lung
ACH-000334	1.1966334986974083	0.0976108	DB	Non-Hodgkin Lymphoma	Lymphoid	Lymphoid
ACH-000532	0.9770313008241622	0.0426443	SNU61	Colorectal Adenocarcinoma	Bowel	Bowel
ACH-000023	1.2777162658766656	0.1505596765753814	PATU8988T	Pancreatic Adenocarcinoma	Pancreas	Pancreas
ACH-000293	0.8492296063659703	3.119356177039676	KLE	Endometrial Carcinoma	Uterus	Uterus
ACH-000238	0.9824510484291936	5.098453246309274	SCC4	Head and Neck Squamous Cell Carcinoma	Head and Neck	Head and Neck
ACH-000163	0.8402956922646323	5.138323004056484	SW579	Head and Neck Squamous Cell Carcinoma	Head and Neck	Head and Neck
ACH-000582	0.951404	0.3103401206121505	COLO741	Melanoma	Skin	Skin
ACH-000750	1.170070510152496	0.4005379295837288	LOXIMVI	Melanoma	Skin	Skin
ACH-000277	0.7903807929597151	1.063502942306158	HCC1419	Invasive Breast Carcinoma	Breast	Breast
ACH-002664	1.1514539395296823	7.548590750548535	JVE253	Colorectal Adenocarcinoma	Bowel	Bowel
ACH-000520	0.8649842704574807	0.1505596765753814	59M	Ovarian Epithelial Tumor	Ovary/Fallopian Tube	Ovary/Fallopian Tube
ACH-000212	1.0603023702396794	0.1763227726404629	CAL120	Invasive Breast Carcinoma	Breast	Breast
ACH-000844	1.3184889323426094	0.1634987322828795	DMS454	Lung Neuroendocrine Tumor	Lung	Lung
ACH-000422	1.0030336829053388	0.1763227726404629	SNU475	Hepatocellular Carcinoma	Liver	Liver
ACH-000867	0.5738718674541825	1.0426443374084935	CHAGOK1	Non-Small Cell Lung Cancer	Lung	Lung
ACH-000082	0.9160727959087288	0.4329594072761063	G292CLONEA141B1	Osteosarcoma	Bone	Bone
ACH-002069	0.9395955129022042	7.428778891337586	HSOS1	Osteosarcoma	Bone	Bone
ACH-000901	0.6485525919455583	6.104965604839979	HCC1359	Non-Small Cell Lung Cancer	Lung	Lung
ACH-001709	0.9982325839406035	0	WSUNHL	Non-Hodgkin Lymphoma	Lymphoid	Lymphoid
ACH-000688	0.9817592913880324	2.5310694927259543	OV7	Ovarian Epithelial Tumor	Ovary/Fallopian Tube	Ovary/Fallopian Tube
ACH-001696	0.9795337597856952	3.771885578515366	UPCISCC111	Head and Neck Squamous Cell Carcinoma	Head and Neck	Head and Neck
ACH-000871	0.7495872577297946	0.0703893	NCIH510	Lung Neuroendocrine Tumor	Lung	Lung
ACH-002967	1.1994840903504538	1.250961573533219	CCLFUPGI0036T	Esophagogastric Adenocarcinoma	Esophagus/Stomach	Esophagus/Stomach
ACH-000479	1.0251077476377413	3.82782	KNS81	Diffuse Glioma	CNS/Brain	CNS/Brain
ACH-001715	0.8965657228816909	0.0426443	CAL72	Osteosarcoma	Bone	Bone
ACH-000971	0.9923717743048808	2.3015876466031866	HCT116	Colorectal Adenocarcinoma	Bowel	Bowel
ACH-000632	0.7863955245532199	0.1634987322828795	HS944T	Melanoma	Skin	Skin
ACH-000595	0.8712785466633006	0.0285692	LN229	Diffuse Glioma	CNS/Brain	CNS/Brain
ACH-002799	0.7348301697262025	2.035623909730721	NCCMPNST1C1	Nerve Sheath Tumor	Peripheral Nervous System	Peripheral Nervous System
ACH-002647	1.0576123017222774	6.668459556915382	CCC5	Intraductal Papillary Neoplasm of the Bile Duct	Biliary Tract	Biliary Tract
ACH-000816	0.8767828884557918	0.1763227726404629	NCIH524	Lung Neuroendocrine Tumor	Lung	Lung
ACH-000361	1.035292899910557	4.280956313831056	SKHEP1	Hepatocellular Carcinoma	Liver	Liver
ACH-000783	0.799844	0.4329594072761063	CAMA1	Invasive Breast Carcinoma	Breast	Breast
ACH-000359	1.097357339615223	0.411426	MG63	Osteosarcoma	Bone	Bone
ACH-002979	1.0903591846991236	0.4222330006830478	CCLFUPGI0101T	Esophagogastric Adenocarcinoma	Esophagus/Stomach	Esophagus/Stomach
ACH-002485	1.0401598537656962	0	MAVER1	Non-Hodgkin Lymphoma	Lymphoid	Lymphoid
ACH-001188	1.0240476381423973	5.536052900240209	SHSY5Y	Neuroblastoma	Peripheral Nervous System	Peripheral Nervous System
ACH-000788	0.9711390824661594	0.0426443	A2058	Melanoma	Skin	Skin
ACH-000958	1.022712515430577	0.4956951626240688	SW48	Colorectal Adenocarcinoma	Bowel	Bowel
ACH-000974	1.0347414867593083	0.3219280948873623	SNGM	Endometrial Carcinoma	Uterus	Uterus
ACH-000572	1.021986016816974	0.1763227726404629	G361	Melanoma	Skin	Skin
ACH-000601	0.7524263105410072	0.4005379295837288	MIAPACA2	Pancreatic Adenocarcinoma	Pancreas	Pancreas
ACH-000493	1.1943704599283982	0.2986583155645151	SNU423	Hepatocellular Carcinoma	Liver	Liver
ACH-002654	0.8021694733262194	0.1110313123887439	JVE015	Colorectal Adenocarcinoma	Bowel	Bowel
ACH-000276	0.6886381930746559	0.3448284969974411	HCC38	Invasive Breast Carcinoma	Breast	Breast
ACH-000858	1.1616976981064582	1.0840642647884746	KNS62	Non-Small Cell Lung Cancer	Lung	Lung
ACH-000508	0.6659281107599899	0.2750070474998698	CORL88	Lung Neuroendocrine Tumor	Lung	Lung
ACH-000226	0.9883965413604876	0.0840643	SUPM2	Non-Hodgkin Lymphoma	Lymphoid	Lymphoid
ACH-000792	0.8069000888097151	0.5558161550616396	BFTC909	Renal Cell Carcinoma	Kidney	Kidney
ACH-000260	1.049709961837898	7.8861233234888415	SKNAS	Neuroblastoma	Peripheral Nervous System	Peripheral Nervous System
ACH-000433	1.1115900286725162	0.1890338243900171	CAKI1	Renal Cell Carcinoma	Kidney	Kidney
ACH-001691	0.8507134720776726	0.0976108	UPCISCC029A	Head and Neck Squamous Cell Carcinoma	Head and Neck	Head and Neck
ACH-000985	1.0200098701037636	0.0285692	LS411N	Colorectal Adenocarcinoma	Bowel	Bowel
ACH-000352	0.8263240720300968	1.2387868595871168	HCC1428	Invasive Breast Carcinoma	Breast	Breast
ACH-000024	1.1892725428489614	0.1763227726404629	OPM2	Non-Hodgkin Lymphoma	Lymphoid	Lymphoid
ACH-002061	0.9177778629450136	0.1243281350022017	P2URK562	Myeloproliferative Neoplasms	Myeloid	Myeloid
ACH-000579	0.684023	0.1890338243900171	UACC257	Melanoma	Skin	Skin
ACH-000856	0.9884967292867513	5.462706750670158	CAL51	Invasive Breast Carcinoma	Breast	Breast
ACH-000278	0.6151891714474996	0.0840643	COV362	Ovarian Epithelial Tumor	Ovary/Fallopian Tube	Ovary/Fallopian Tube
ACH-000298	1.089500235235642	0.5753123306874368	NCIH2029	Lung Neuroendocrine Tumor	Lung	Lung
ACH-000614	0.9889307932860556	0.2387868595871164	RVH421	Melanoma	Skin	Skin
ACH-000463	0.8416562334302601	0.1243281350022017	NCIH460	Non-Small Cell Lung Cancer	Lung	Lung
ACH-000247	0.9797826743551205	4.983221650742669	OCUM1	Esophagogastric Adenocarcinoma	Esophagus/Stomach	Esophagus/Stomach
ACH-000096	0.9971533140545092	0.2016338611696504	G401	Rhabdoid Cancer	Kidney	Kidney
ACH-000955	0.9812094860301852	0.2265085298086797	SNU407	Colorectal Adenocarcinoma	Bowel	Bowel
ACH-002922	0.8958420579944765	7.4984104488609775	SKNMM	Neuroblastoma	Peripheral Nervous System	Peripheral Nervous System
ACH-002972	0.978674	0	CCLFUPGI0085T	Esophagogastric Adenocarcinoma	Esophagus/Stomach	Esophagus/Stomach
ACH-000764	1.1298077614127142	0.6959938131099002	SH10TC	Esophagogastric Adenocarcinoma	Esophagus/Stomach	Esophagus/Stomach
ACH-002951	1.313765855491622	0.0143553	NH84T	Invasive Breast Carcinoma	Breast	Breast
ACH-000431	0.9434583366532336	0.0565835	NCIH1694	Lung Neuroendocrine Tumor	Lung	Lung
ACH-000822	1.0154220579519857	0.7570232465074596	SKMEL24	Melanoma	Skin	Skin
ACH-002736	0.5828462791833459	0.0285692	CCLFUPGI0052T	Esophagogastric Adenocarcinoma	Esophagus/Stomach	Esophagus/Stomach
ACH-001132	0.9924493628974254	0.0426443	MTA	T-Lymphoblastic Leukemia/Lymphoma	Lymphoid	Lymphoid
ACH-002738	1.1266909308712998	0.0143553	PANFR0420	Pancreatic Adenocarcinoma	Pancreas	Pancreas
ACH-001863	0.8597230693596529	0.4222330006830478	TKKK	Intraductal Papillary Neoplasm of the Bile Duct	Biliary Tract	Biliary Tract
ACH-000679	1.0731183482426447	0.4956951626240688	OE19	Esophageal Squamous Cell Carcinoma	Esophagus/Stomach	Esophagus/Stomach
ACH-000354	0.7580173967850765	0.3895668117627256	CAPAN1	Pancreatic Adenocarcinoma	Pancreas	Pancreas
ACH-000749	0.8572954599808905	0.0840643	DMS273	Lung Neuroendocrine Tumor	Lung	Lung
ACH-001393	0.7655397587170809	0.0143553	SUM190PT	Invasive Breast Carcinoma	Breast	Breast
ACH-000934	0.5104095947503788	4.260778431893426	MDAMB361	Invasive Breast Carcinoma	Breast	Breast
ACH-000811	1.0020749900587609	0.4541758931858021	SKOV3	Ovarian Epithelial Tumor	Ovary/Fallopian Tube	Ovary/Fallopian Tube
ACH-000427	0.631984	0.137504	NCIN87	Esophagogastric Adenocarcinoma	Esophagus/Stomach	Esophagus/Stomach
ACH-000301	0.7175568099753248	0.0565835	LAMA84	Myeloproliferative Neoplasms	Myeloid	Myeloid
ACH-000521	0.6546081811276743	6.782146423554636	NCIH2030	Non-Small Cell Lung Cancer	Lung	Lung
ACH-001097	0.9555098852621516	0.0285692	KARPAS384	Non-Hodgkin Lymphoma	Lymphoid	Lymphoid
ACH-002680	0.9483456656299406	0.1243281350022017	170MGBA	Diffuse Glioma	CNS/Brain	CNS/Brain
ACH-000616	0.7675161107299652	0.3103401206121505	HS746T	Esophagogastric Adenocarcinoma	Esophagus/Stomach	Esophagus/Stomach
ACH-000738	0.920018	0.5160151470036647	GB1	Diffuse Glioma	CNS/Brain	CNS/Brain
ACH-000581	0.8002156890958598	0.1110313123887439	SNU16	Esophagogastric Adenocarcinoma	Esophagus/Stomach	Esophagus/Stomach
ACH-000768	0.9760889928910864	0.7907720378619999	MDAMB231	Invasive Breast Carcinoma	Breast	Breast
ACH-000950	0.9820787115147128	0.5753123306874368	LOVO	Colorectal Adenocarcinoma	Bowel	Bowel
ACH-001134	0.975377	0.1110313123887439	MYLA	T-Lymphoblastic Leukemia/Lymphoma	Lymphoid	Lymphoid
ACH-000652	0.8673504960133382	6.108315355387719	SUIT2	Pancreatic Adenocarcinoma	Pancreas	Pancreas
ACH-000381	1.211589518290683	0.1634987322828795	T84	Colorectal Adenocarcinoma	Bowel	Bowel
ACH-000068	0.9767469676632832	0.4005379295837288	REC1	Non-Hodgkin Lymphoma	Lymphoid	Lymphoid
ACH-000704	0.847064	0.6959938131099002	OAW42	Ovarian Epithelial Tumor	Ovary/Fallopian Tube	Ovary/Fallopian Tube
ACH-000243	0.9631397557314756	5.339137384919585	DANG	Pancreatic Adenocarcinoma	Pancreas	Pancreas
ACH-000866	1.0307973584004202	0.5058909297299572	NCIH1048	Lung Neuroendocrine Tumor	Lung	Lung
ACH-000473	0.7067826240936541	7.652414788611288	RT112	Bladder Urothelial Carcinoma	Bladder/Urinary Tract	Bladder/Urinary Tract
ACH-000878	1.0105855522286395	0.3785116232537298	HCC15	Non-Small Cell Lung Cancer	Lung	Lung
ACH-000852	1.0694197784758257	0.765535	NCIH1435	Non-Small Cell Lung Cancer	Lung	Lung
ACH-000454	0.718248	0.8237493603082727	HCC95	Non-Small Cell Lung Cancer	Lung	Lung
ACH-000552	1.2294908942960363	3.63575	HT29	Colorectal Adenocarcinoma	Bowel	Bowel
ACH-000758	1.0130227507021157	5.848247352704505	MKN74	Esophagogastric Adenocarcinoma	Esophagus/Stomach	Esophagus/Stomach
ACH-000129	0.9298129947205996	1.3561438102252754	NCIH1341	Lung Neuroendocrine Tumor	Lung	Lung
ACH-001306	0.9302757984201095	0.6415460290875237	8305C	Anaplastic Thyroid Cancer	Thyroid	Thyroid
ACH-000900	0.855401	5.081936081719432	NCIH23	Non-Small Cell Lung Cancer	Lung	Lung
ACH-000800	1.127605046521301	0.2141248053528473	NCIH446	Lung Neuroendocrine Tumor	Lung	Lung
ACH-000050	1.017849572742336	0.2509615735332188	NCIH929	Non-Hodgkin Lymphoma	Lymphoid	Lymphoid
ACH-000488	1.0851218841915868	2.9164766444377164	TE11	Esophageal Squamous Cell Carcinoma	Esophagus/Stomach	Esophagus/Stomach
ACH-000752	0.933422	0.1110313123887439	NCIH196	Lung Neuroendocrine Tumor	Lung	Lung
ACH-000927	0.6874513463493255	0.1243281350022017	BT474	Invasive Breast Carcinoma	Breast	Breast
ACH-001441	1.012933962612069	0.1110313123887439	921	Ocular Melanoma	Eye	Eye
ACH-001543	0.912912	0.0143553	KOSC2	Head and Neck Squamous Cell Carcinoma	Head and Neck	Head and Neck
ACH-001119	0.9325322916776771	0.0143553	MAC2A	Non-Hodgkin Lymphoma	Lymphoid	Lymphoid
ACH-001338	0.9975580701301986	0.1110313123887439	CHP134	Neuroblastoma	Peripheral Nervous System	Peripheral Nervous System
ACH-000155	0.7418485338780813	3.607626220845488	SW1990	Pancreatic Adenocarcinoma	Pancreas	Pancreas
ACH-000144	1.1673257137889883	11.24519614777278	RERFGC1B	Esophagogastric Adenocarcinoma	Esophagus/Stomach	Esophagus/Stomach
ACH-000669	0.8129986417225826	2.7224660244710908	SW900	Non-Small Cell Lung Cancer	Lung	Lung
ACH-000416	0.9055259037407208	0.0285692	NCIH838	Non-Small Cell Lung Cancer	Lung	Lung
ACH-000408	0.761705	0.1763227726404629	TE5	Esophageal Squamous Cell Carcinoma	Esophagus/Stomach	Esophagus/Stomach
ACH-002471	0.5825907438831637	0.1243281350022017	PSS008	Osteosarcoma	Bone	Bone
ACH-001239	0.9252436828777076	0.6870606883398922	WM2664	Melanoma	Skin	Skin
ACH-002291	1.045250622110082	3.169925001442312	NTERA2CLD1	Non-Seminomatous Germ Cell Tumor	Testis	Testis
ACH-000409	1.3158302141595837	1.3617683594191536	OVSAHO	Ovarian Epithelial Tumor	Ovary/Fallopian Tube	Ovary/Fallopian Tube
ACH-000164	1.4022457513382531	2.4436066514756147	PANC1	Pancreatic Adenocarcinoma	Pancreas	Pancreas
ACH-000839	1.064370939068362	0.3103401206121505	SCABER	Bladder Squamous Cell Carcinoma	Bladder/Urinary Tract	Bladder/Urinary Tract
ACH-000005	0.8228916632882873	0.1243281350022017	HEL9217	Acute Myeloid Leukemia	Myeloid	Myeloid
ACH-000966	0.947814	0.2387868595871164	IGROV1	Ovarian Epithelial Tumor	Ovary/Fallopian Tube	Ovary/Fallopian Tube
ACH-001992	1.0322178967523703	0.4329594072761063	ONE58	Pleural Mesothelioma	Pleura	Pleura
ACH-001422	1.0345909966245848	0.2509615735332188	WPE1NA22	Prostate Adenocarcinoma	Prostate	Prostate
ACH-002035	1.0426174441130356	1.3895668117627256	LCAM1	Non-Small Cell Lung Cancer	Lung	Lung
ACH-000982	1.0401018037869445	7.671717965129234	GP2D	Colorectal Adenocarcinoma	Bowel	Bowel
ACH-000117	0.7646301641606876	0.6040713236688608	EFM192A	Invasive Breast Carcinoma	Breast	Breast
ACH-000678	1.3867145024475318	0.4854268271702416	MKN7	Esophagogastric Adenocarcinoma	Esophagus/Stomach	Esophagus/Stomach
ACH-002800	0.8280180468278093	4.969472864596329	NCCMPNST2C1	Nerve Sheath Tumor	Peripheral Nervous System	Peripheral Nervous System
ACH-000515	0.8336292082649608	0.1110313123887439	HCC33	Lung Neuroendocrine Tumor	Lung	Lung
ACH-000696	0.8331123212708709	0.4436066514756146	OVCAR8	Ovarian Epithelial Tumor	Ovary/Fallopian Tube	Ovary/Fallopian Tube
ACH-000111	0.8211151963915019	0.1243281350022017	HCC1187	Invasive Breast Carcinoma	Breast	Breast
ACH-000767	1.2740250597513176	0.1763227726404629	NCIH526	Lung Neuroendocrine Tumor	Lung	Lung
ACH-000668	0.5318123356968203	0.0565835	HCC70	Invasive Breast Carcinoma	Breast	Breast
ACH-002669	0.9732855109104795	0	KP363T	Colorectal Adenocarcinoma	Bowel	Bowel
ACH-002659	0.8663631677860137	0.0703893	JVE127	Colorectal Adenocarcinoma	Bowel	Bowel
ACH-000097	0.9985442352184036	0.1505596765753814	ZR751	Invasive Breast Carcinoma	Breast	Breast
ACH-000075	1.046967478723594	0.1634987322828795	U87MG	Diffuse Glioma	CNS/Brain	CNS/Brain
ACH-000258	1.0087468557630026	0.3785116232537298	DU4475	Invasive Breast Carcinoma	Breast	Breast
ACH-002051	0.7287999216013377	2.8659188145522125	LU134A	Lung Neuroendocrine Tumor	Lung	Lung
ACH-000292	0.861451	1.1176950426697545	NCIH841	Lung Neuroendocrine Tumor	Lung	Lung
ACH-001057	0.9872032619733728	0.0703893	DERL2	Non-Hodgkin Lymphoma	Lymphoid	Lymphoid
ACH-000674	1.2538092671524597	6.2660368939953175	NUGC4	Esophagogastric Adenocarcinoma	Esophagus/Stomach	Esophagus/Stomach
ACH-002693	1.1248950301313048	1.280956313831056	S462	Nerve Sheath Tumor	Peripheral Nervous System	Peripheral Nervous System
ACH-000888	0.8821944276797479	0.4329594072761063	NCIH1793	Non-Small Cell Lung Cancer	Lung	Lung
ACH-000859	0.8278800589523366	0.7136958148433591	HCC1954	Breast Ductal Carcinoma In Situ	Breast	Breast
ACH-000756	0.766327	0.5655971758542251	GI1	Diffuse Glioma	CNS/Brain	CNS/Brain
ACH-001990	0.8982455629677228	0	NZM7	Melanoma	Skin	Skin
ACH-000420	0.8524495067304649	0.4005379295837288	SNU449	Hepatocellular Carcinoma	Liver	Liver
ACH-000053	1.0140573255063674	0.3219280948873623	KARPAS299	Non-Hodgkin Lymphoma	Lymphoid	Lymphoid
ACH-000969	1.055160804785873	0.0285692	KM12	Colorectal Adenocarcinoma	Bowel	Bowel
ACH-000308	0.7400916600493077	1.2868811477881614	EFO21	Ovarian Epithelial Tumor	Ovary/Fallopian Tube	Ovary/Fallopian Tube
ACH-002672	0.9422233509359051	0.5849625007211562	MAPACHS77	Pancreatic Adenocarcinoma	Pancreas	Pancreas
ACH-000297	0.976207	0.0426443	NCIH889	Lung Neuroendocrine Tumor	Lung	Lung
ACH-000496	0.8982997891066281	0.3448284969974411	NCIH1792	Non-Small Cell Lung Cancer	Lung	Lung
ACH-000030	0.7399941493852165	0.2016338611696504	PC14	Non-Small Cell Lung Cancer	Lung	Lung
ACH-001197	1.0013181015845205	0.0143553	SMZ1	Non-Hodgkin Lymphoma	Lymphoid	Lymphoid
ACH-000778	1.3085641581924168	0.2016338611696504	HSC3	Head and Neck Squamous Cell Carcinoma	Head and Neck	Head and Neck
ACH-000145	0.9585544732435248	0.0976108	SKLMS1	Leiomyosarcoma	Soft Tissue	Soft Tissue
ACH-000179	0.7461105060181454	0.0143553	NCIH1618	Lung Neuroendocrine Tumor	Lung	Lung
ACH-000698	1.2203161150941892	0.0976108	DMS53	Lung Neuroendocrine Tumor	Lung	Lung
ACH-000790	0.5325002451325644	0.1890338243900171	SHP77	Lung Neuroendocrine Tumor	Lung	Lung
ACH-002066	0.9789557584289256	0.0565835	HSSCH2	Nerve Sheath Tumor	Peripheral Nervous System	Peripheral Nervous System
ACH-000444	0.8331022316071975	0.8875252707415875	LU99	Non-Small Cell Lung Cancer	Lung	Lung
ACH-000400	0.8316931985539595	0.2630344058337938	SKCO1	Colorectal Adenocarcinoma	Bowel	Bowel
ACH-002020	1.0281351024975331	5.8505	SKGIIIA	Cervical Squamous Cell Carcinoma	Cervix	Cervix
ACH-000803	0.7149541111243018	1.6870606883398924	COLO668	Lung Neuroendocrine Tumor	Lung	Lung
ACH-002523	1.164137600976742	0.0143553	SNU739	Hepatocellular Carcinoma	Liver	Liver
ACH-002733	1.006578430176656	0.3785116232537298	CCLFUPGI0040T	Esophagogastric Adenocarcinoma	Esophagus/Stomach	Esophagus/Stomach
ACH-002511	0.961489	0.1110313123887439	M140325	Melanoma	Skin	Skin
ACH-001977	0.9560703833124627	0.5849625007211562	NO36	Pleural Mesothelioma	Pleura	Pleura
ACH-000231	0.7060837883957966	0.0565835	KALS1	Diffuse Glioma	CNS/Brain	CNS/Brain
ACH-000198	0.9705239086502238	0.3448284969974411	EOL1	Myeloproliferative Neoplasms	Myeloid	Myeloid
ACH-000525	0.5921597771452205	0.8399595874895318	NCIH2171	Lung Neuroendocrine Tumor	Lung	Lung
ACH-000358	1.0658760616729124	4.424922088210688	NCIH69	Lung Neuroendocrine Tumor	Lung	Lung
ACH-002743	1.0311900305876631	0.0840643	PANFR0368	Pancreatic Adenocarcinoma	Pancreas	Pancreas
ACH-001560	0.8535774908941226	0.0285692	MERO83	Pleural Mesothelioma	Pleura	Pleura
ACH-001001	1.207368464062645	4.687620632084895	143B	Osteosarcoma	Bone	Bone
ACH-000559	0.981559	0.2868811477881615	NCIH1836	Lung Neuroendocrine Tumor	Lung	Lung
ACH-000062	0.9218141240041728	0.6229303509201767	RERFLCMS	Non-Small Cell Lung Cancer	Lung	Lung
ACH-000637	0.7287677980020562	2.759155833800272	KYSE520	Esophageal Squamous Cell Carcinoma	Esophagus/Stomach	Esophagus/Stomach
ACH-000248	1.1374400308231205	0.4750848829487828	AU565	Invasive Breast Carcinoma	Breast	Breast
ACH-002871	0.8053119252434269	0.6229303509201767	CCLFUPGI0054T	Esophagogastric Adenocarcinoma	Esophagus/Stomach	Esophagus/Stomach
ACH-000776	1.1897032451989906	0.5459683691052926	ONS76	Embryonal Tumor	CNS/Brain	CNS/Brain
ACH-000809	0.949256	3.956985924612576	KYSE410	Esophageal Squamous Cell Carcinoma	Esophagus/Stomach	Esophagus/Stomach
ACH-002839	0.974295	0.0976108	CCLFCORE0002T	Colorectal Adenocarcinoma	Bowel	Bowel
ACH-000857	0.8011902182304936	0.2868811477881615	CAL851	Invasive Breast Carcinoma	Breast	Breast
ACH-000587	0.9206300304801172	0.1505596765753814	NCIH1975	Non-Small Cell Lung Cancer	Lung	Lung
ACH-000666	0.5175947532814261	1.1890338243900171	NCIH1355	Non-Small Cell Lung Cancer	Lung	Lung
ACH-000945	0.965554	7.490249210627085	NCIH650	Non-Small Cell Lung Cancer	Lung	Lung
ACH-000411	1.0519343813223052	0.2265085298086797	769P	Renal Cell Carcinoma	Kidney	Kidney
ACH-000712	0.9436825225658784	0.8953026213333066	HCC1833	Non-Small Cell Lung Cancer	Lung	Lung
ACH-001350	1.1739783818862837	0.1110313123887439	HTCC3	Anaplastic Thyroid Cancer	Thyroid	Thyroid
ACH-000356	0.588794	0.2630344058337938	MKN45	Esophagogastric Adenocarcinoma	Esophagus/Stomach	Esophagus/Stomach
ACH-000936	1.077972463101314	1.5945485495503542	EFO27	Ovarian Epithelial Tumor	Ovary/Fallopian Tube	Ovary/Fallopian Tube
ACH-000395	0.7882999630559038	0.4956951626240688	NCIH520	Non-Small Cell Lung Cancer	Lung	Lung
ACH-000910	0.9761007923975152	0.1763227726404629	MDAMB453	Invasive Breast Carcinoma	Breast	Breast
ACH-000223	0.7371042044413674	0.2265085298086797	HCC1937	Invasive Breast Carcinoma	Breast	Breast
ACH-002757	0.9900867941402668	0.2509615735332188	CCLFUPGI0068T	Esophagogastric Adenocarcinoma	Esophagus/Stomach	Esophagus/Stomach
ACH-000932	1.0043199484364338	0.0840643	SNU1	Esophagogastric Adenocarcinoma	Esophagus/Stomach	Esophagus/Stomach
ACH-001814	1.000259023248503	0.0840643	OS252	Osteosarcoma	Bone	Bone
ACH-000659	1.1299277737816356	3.097610796626422	SCLC21H	Lung Neuroendocrine Tumor	Lung	Lung
ACH-000919	1.029800053984971	0.1634987322828795	IM95	Esophagogastric Adenocarcinoma	Esophagus/Stomach	Esophagus/Stomach
ACH-000940	1.0046976232539218	0.5459683691052926	AN3CA	Endometrial Carcinoma	Uterus	Uterus
ACH-000988	1.0078864383209358	1.516015147003665	MFE319	Endometrial Carcinoma	Uterus	Uterus
ACH-000232	0.8047448624429914	0.137504	U251MG	Diffuse Glioma	CNS/Brain	CNS/Brain
ACH-000876	1.117859211999834	0.411426	MDAMB415	Invasive Breast Carcinoma	Breast	Breast
ACH-000017	1.0746748715488588	0.3895668117627256	SKBR3	Invasive Breast Carcinoma	Breast	Breast
ACH-001229	1.0334162552878552	0.0565835	UPCISCC154	Head and Neck Squamous Cell Carcinoma	Head and Neck	Head and Neck
ACH-000706	1.0408669052285642	3.745237332129749	EKVX	Non-Small Cell Lung Cancer	Lung	Lung
ACH-002041	1.2156855878828574	2.6229303509201767	HOTHC	Anaplastic Thyroid Cancer	Thyroid	Thyroid
ACH-000542	0.927413	0.0565835	HEYA8	Ovarian Epithelial Tumor	Ovary/Fallopian Tube	Ovary/Fallopian Tube
ACH-001549	0.8430537988087045	3.7897292513757694	LU135	Lung Neuroendocrine Tumor	Lung	Lung
ACH-000209	0.7782293608012854	3.085764553778314	SNU1079	Intraductal Papillary Neoplasm of the Bile Duct	Biliary Tract	Biliary Tract
ACH-000682	1.0558763344219462	4.552745936748446	SNU1066	Head and Neck Squamous Cell Carcinoma	Head and Neck	Head and Neck
ACH-000566	1.0278288302739091	0.1505596765753814	SW1710	Bladder Urothelial Carcinoma	Bladder/Urinary Tract	Bladder/Urinary Tract
ACH-000078	0.9503783613179532	3.092545741543565	MHHNB11	Neuroblastoma	Peripheral Nervous System	Peripheral Nervous System
ACH-000618	0.9825122909873232	0.8318772411916731	SNU1041	Head and Neck Squamous Cell Carcinoma	Head and Neck	Head and Neck
ACH-001411	1.0859700570513229	0.0285692	UMUC5	Bladder Squamous Cell Carcinoma	Bladder/Urinary Tract	Bladder/Urinary Tract
ACH-001626	0.9713718030104346	0.0703893	OSC20	Head and Neck Squamous Cell Carcinoma	Head and Neck	Head and Neck
ACH-000630	1.0884907540108149	6.639376888638463	YD8	Head and Neck Squamous Cell Carcinoma	Head and Neck	Head and Neck
ACH-000766	0.8480160599971472	1.9373443921502325	NCIH1648	Non-Small Cell Lung Cancer	Lung	Lung
ACH-000022	1.187578224403147	0.3103401206121505	PATU8988S	Pancreatic Adenocarcinoma	Pancreas	Pancreas
ACH-000495	0.926592	0.5058909297299572	TUHR4TKB	Renal Cell Carcinoma	Kidney	Kidney
ACH-000295	0.8996209470387099	0.3673710656485294	EM2	Myeloproliferative Neoplasms	Myeloid	Myeloid
ACH-000274	0.9943421380012358	0.2265085298086797	HS852T	Melanoma	Skin	Skin
ACH-000317	1.034654978696092	0.4436066514756146	TUHR14TKB	Renal Cell Carcinoma	Kidney	Kidney
ACH-000421	0.8978113754959085	1.5008020530571575	SW837	Colorectal Adenocarcinoma	Bowel	Bowel
ACH-000285	1.2319345306158698	0.1110313123887439	TOLEDO	Non-Hodgkin Lymphoma	Lymphoid	Lymphoid
ACH-000104	0.9950156400793396	0.3103401206121505	LOUCY	Non-Hodgkin Lymphoma	Lymphoid	Lymphoid
ACH-000914	1.0062384299015592	0.2141248053528473	HT	Non-Hodgkin Lymphoma	Lymphoid	Lymphoid
ACH-000415	0.7267113807016408	1.4276061727818994	BICR6	Head and Neck Squamous Cell Carcinoma	Head and Neck	Head and Neck
ACH-000676	1.056792630193546	0.0976108	LN464	Diffuse Glioma	CNS/Brain	CNS/Brain
ACH-000709	0.9334761863667136	0.2387868595871164	KMRC2	Renal Cell Carcinoma	Kidney	Kidney
ACH-000529	0.9991437542436852	0.3895668117627256	T173	Non-Cancerous	Fibroblast	Fibroblast
ACH-001638	1.015063832165164	1.989139007368233	RCK8	Non-Hodgkin Lymphoma	Lymphoid	Lymphoid
ACH-000562	0.9222533029891832	0.137504	HCC78	Non-Small Cell Lung Cancer	Lung	Lung
ACH-001737	1.0294159059438293	0	CTV1DM	Non-Hodgkin Lymphoma	Lymphoid	Lymphoid
ACH-001183	0.8033430275858346	6.418189947945766	RT11284	Bladder Urothelial Carcinoma	Bladder/Urinary Tract	Bladder/Urinary Tract
ACH-002039	1.1969661159850409	3.307428525192248	PK8	Pancreatic Adenocarcinoma	Pancreas	Pancreas
ACH-000412	1.0264353435057123	0.4329594072761063	SNU1197	Colorectal Adenocarcinoma	Bowel	Bowel
ACH-001402	0.9582205399199312	0.1505596765753814	SW756	Cervical Squamous Cell Carcinoma	Cervix	Cervix
ACH-001786	1.0458816494657763	0.2387868595871164	SNU1544	Colorectal Adenocarcinoma	Bowel	Bowel
ACH-000470	1.0587911393597855	0.2986583155645151	SW1463	Colorectal Adenocarcinoma	Bowel	Bowel
ACH-000753	0.9750760824922606	0.5160151470036647	JMSU1	Bladder Urothelial Carcinoma	Bladder/Urinary Tract	Bladder/Urinary Tract
ACH-000199	0.9985627166600006	8.762149461178339	HS255T	Non-Cancerous	Fibroblast	Fibroblast
ACH-000109	0.9757576641689448	0.963474	NCIH3255	Non-Small Cell Lung Cancer	Lung	Lung
ACH-001548	0.9969831608874644	2.127633279725874	LS	Neuroblastoma	Peripheral Nervous System	Peripheral Nervous System
ACH-000156	1.0017025033657485	0.3785116232537298	MHHCALL4	B-Lymphoblastic Leukemia/Lymphoma	Lymphoid	Lymphoid
ACH-000350	0.8319153526863161	1.1043366598147355	COLO678	Colorectal Adenocarcinoma	Bowel	Bowel
ACH-000197	1.0043134290168467	0.1890338243900171	TALL1	Non-Hodgkin Lymphoma	Lymphoid	Lymphoid
ACH-000125	1.012475982057878	7.709773107852939	TO175T	Non-Cancerous	Fibroblast	Fibroblast
ACH-001521	0.7284291783744543	0.137504	HKA1	Cutaneous Squamous Cell Carcinoma	Skin	Skin
ACH-001113	0.7857045089791094	0.137504	LC1SQSF	Non-Small Cell Lung Cancer	Lung	Lung
ACH-001280	0.9104446215007248	6.166313747889934	SCS214	Synovial Sarcoma	Soft Tissue	Soft Tissue
ACH-000485	1.1014257807178438	0.1110313123887439	GSU	Esophagogastric Adenocarcinoma	Esophagus/Stomach	Esophagus/Stomach
ACH-000733	0.7453912149706468	0.5058909297299572	NCIH1838	Non-Small Cell Lung Cancer	Lung	Lung
ACH-000761	0.946848	1.372952097911829	NUGC2	Esophagogastric Adenocarcinoma	Esophagus/Stomach	Esophagus/Stomach
ACH-000556	0.9964877856458416	0.4436066514756146	SIHA	Cervical Squamous Cell Carcinoma	Cervix	Cervix
ACH-000775	1.0095176892088025	11.046646571089832	NCIH727	Lung Neuroendocrine Tumor	Lung	Lung
ACH-000907	0.9600329175195618	5.446917864866026	SNU349	Renal Cell Carcinoma	Kidney	Kidney
ACH-000026	0.8575302426580462	0.5849625007211562	253JBV	Bladder Urothelial Carcinoma	Bladder/Urinary Tract	Bladder/Urinary Tract
ACH-000561	1.0354147806142282	0.1763227726404629	TDOTT	Esophageal Squamous Cell Carcinoma	Esophagus/Stomach	Esophagus/Stomach
ACH-000604	1.0336970663938283	0.3785116232537298	KYO1	Myeloproliferative Neoplasms	Myeloid	Myeloid
ACH-000978	0.9970370488597914	2.127633279725874	EN	Endometrial Carcinoma	Uterus	Uterus
ACH-000074	1.096996257369721	0.3334237337251918	KU812	Myeloproliferative Neoplasms	Myeloid	Myeloid
ACH-002003	1.0476317341356098	0.1505596765753814	A375SKINCJ3	Melanoma	Skin	Skin
ACH-000393	1.1403703992068372	0.0703893	HLF	Hepatocellular Carcinoma	Liver	Liver
ACH-001460	0.8421040645063852	0.6959938131099002	C84	Colorectal Adenocarcinoma	Bowel	Bowel
ACH-001577	0.9349624569844311	0	MUTZ8	Acute Myeloid Leukemia	Myeloid	Myeloid
ACH-000037	0.9762296101665894	0.6135316529179271	S117	Sarcoma, NOS	Soft Tissue	Soft Tissue
ACH-000273	0.8415121513641455	1	SF539	Diffuse Glioma	CNS/Brain	CNS/Brain
ACH-000235	1.033428530092067	0.6507645591169022	PANC0403	Pancreatic Adenocarcinoma	Pancreas	Pancreas
ACH-000991	0.9784134522963392	0.3895668117627256	SNU81	Colorectal Adenocarcinoma	Bowel	Bowel
ACH-001834	1.0504607335252492	0.765535	ICC10	Intraductal Papillary Neoplasm of the Bile Duct	Biliary Tract	Biliary Tract
ACH-000570	0.7282662558379174	1.3448284969974411	YKG1	Diffuse Glioma	CNS/Brain	CNS/Brain
ACH-001618	0.9534375254728508	1.459431618637297	OCIM2	Acute Myeloid Leukemia	Myeloid	Myeloid
ACH-000660	0.9768748612312832	0.2868811477881615	SUDHL5	Non-Hodgkin Lymphoma	Lymphoid	Lymphoid
ACH-001310	1.0347594032486724	1.82782	HA1E	Non-Cancerous	Kidney	Kidney
ACH-001845	0.9184030733606842	0.4005379295837288	ICC5	Intraductal Papillary Neoplasm of the Bile Duct	Biliary Tract	Biliary Tract
ACH-001335	1.0193875434741024	0.0565835	C4II	Cervical Squamous Cell Carcinoma	Cervix	Cervix
ACH-000734	0.9231675574843834	2.875780063068488	JHH5	Hepatocellular Carcinoma	Liver	Liver
ACH-001020	1.0197285744902225	0.1243281350022017	BT16	Embryonal Tumor	CNS/Brain	CNS/Brain
ACH-000398	0.9843320138756524	0.3895668117627256	RI1	Non-Hodgkin Lymphoma	Lymphoid	Lymphoid
ACH-001795	1.1085848560125944	0.8639384504239714	94T778	Liposarcoma	Soft Tissue	Soft Tissue
ACH-000648	0.8168581067408973	1.070389327891398	NCIH28	Pleural Mesothelioma	Pleura	Pleura
ACH-000677	0.9088007417314644	3.2600256559614555	SW1573	Non-Small Cell Lung Cancer	Lung	Lung
ACH-000141	0.7299404189497759	0.8875252707415875	SNU308	Intracholecystic Papillary Neoplasm	Biliary Tract	Biliary Tract
ACH-000152	1.1999696827321618	0.3895668117627256	M059K	Diffuse Glioma	CNS/Brain	CNS/Brain
ACH-000623	0.9141240430690244	1.3334237337251915	SNU201	Diffuse Glioma	CNS/Brain	CNS/Brain
ACH-001605	1.114487589352252	0	NO10	Diffuse Glioma	CNS/Brain	CNS/Brain
ACH-001366	0.5965412035853915	5.211012193485511	NGP	Neuroblastoma	Peripheral Nervous System	Peripheral Nervous System
ACH-002011	0.5599552411863069	0.0703893	MP46	Ocular Melanoma	Eye	Eye
ACH-000513	1.0282589541216005	0.3561438102252753	SNU1272	Renal Cell Carcinoma	Kidney	Kidney
ACH-000650	0.7539539120939692	0.137504	IGR37	Melanoma	Skin	Skin
ACH-000304	1.0330005052236986	0.4329594072761063	WM115	Melanoma	Skin	Skin
ACH-000884	1.1394265509744044	0.3448284969974411	MDAMB435S	Melanoma	Skin	Skin
ACH-000079	0.9974891886696868	4.904002316283692	TE125T	Non-Cancerous	Fibroblast	Fibroblast
ACH-000938	0.997164	0.0285692	NALM6	B-Lymphoblastic Leukemia/Lymphoma	Lymphoid	Lymphoid
ACH-000492	1.0020564635884412	0.3561438102252753	MUTZ5	B-Lymphoblastic Leukemia/Lymphoma	Lymphoid	Lymphoid
ACH-001819	0.9365349259192022	0.2265085298086797	MFM223	Invasive Breast Carcinoma	Breast	Breast
ACH-002062	1.101403889145557	0.0840643	SLVL	Non-Hodgkin Lymphoma	Lymphoid	Lymphoid
ACH-000602	0.9884912733265622	0.2141248053528473	M07E	Acute Myeloid Leukemia	Myeloid	Myeloid
ACH-001401	0.9979844099610656	0.4956951626240688	SW13	Adrenocortical Carcinoma	Adrenal Gland	Adrenal Gland
ACH-000417	1.006037580801366	0.3219280948873623	PANC0813	Pancreatic Adenocarcinoma	Pancreas	Pancreas
ACH-000365	0.9729857529106376	0.0840643	SUDHL4	Non-Hodgkin Lymphoma	Lymphoid	Lymphoid
ACH-000262	1.1185921750112215	0.1763227726404629	UOK101	Renal Cell Carcinoma	Kidney	Kidney
ACH-000362	0.974104	0.0840643	MOLM13	Acute Myeloid Leukemia	Myeloid	Myeloid
ACH-000048	0.93057	0.2868811477881615	TOV112D	Ovarian Epithelial Tumor	Ovary/Fallopian Tube	Ovary/Fallopian Tube
ACH-000924	0.9211471412435852	1.5558161550616396	NCIH2172	Non-Small Cell Lung Cancer	Lung	Lung
ACH-000128	0.9569205345144186	0.0426443	LN319	Diffuse Glioma	CNS/Brain	CNS/Brain
ACH-001053	0.9580570007385826	0.2016338611696504	D425	Embryonal Tumor	CNS/Brain	CNS/Brain
ACH-000233	0.7450644396348363	0.4541758931858021	DEL	Non-Hodgkin Lymphoma	Lymphoid	Lymphoid
ACH-000244	0.96033	0.7311832415722002	DKMG	Diffuse Glioma	CNS/Brain	CNS/Brain
ACH-001522	0.75311	0.0565835	HMY1	Melanoma	Skin	Skin
ACH-000336	0.941943	0.0703893	OCIAML3	Acute Myeloid Leukemia	Myeloid	Myeloid
ACH-000115	0.8793957213207908	0.411426	VCAP	Prostate Adenocarcinoma	Prostate	Prostate
ACH-000613	0.8810604597672722	2.996388746447621	HOS	Osteosarcoma	Bone	Bone
ACH-000407	1.1357205851258452	6.964167560681767	SNU685	Endometrial Carcinoma	Uterus	Uterus
ACH-000442	0.7556930214282539	1.879705766282288	RERFLCSQ1	Non-Small Cell Lung Cancer	Lung	Lung
ACH-000807	0.9657685040219508	2.570462931026041	SNU738	Diffuse Glioma	CNS/Brain	CNS/Brain
ACH-000302	1.0603169434242197	5.836681593327116	SNU1077	Endometrial Carcinoma	Uterus	Uterus
ACH-000837	0.9127740146757612	5.020146573111776	NCIH322	Non-Small Cell Lung Cancer	Lung	Lung
ACH-001625	1.133908679317726	4.646738698307846	OSC19	Head and Neck Squamous Cell Carcinoma	Head and Neck	Head and Neck
ACH-000281	1.0870076102297968	4.192983169973992	KP2	Pancreatic Adenocarcinoma	Pancreas	Pancreas
ACH-001419	0.8055489312389402	2.2203299548795554	VP229	Invasive Breast Carcinoma	Breast	Breast
ACH-000254	1.2651986647851845	5.860962797858116	SCC15	Head and Neck Squamous Cell Carcinoma	Head and Neck	Head and Neck
ACH-000953	0.9815825800443048	0.0703893	SUPT1	T-Lymphoblastic Leukemia/Lymphoma	Lymphoid	Lymphoid
ACH-000851	0.8914549889990332	2.307428525192248	MORCPR	Non-Small Cell Lung Cancer	Lung	Lung
ACH-001848	1.0003715478314004	4.785027362235466	ICC8	Intraductal Papillary Neoplasm of the Bile Duct	Biliary Tract	Biliary Tract
ACH-001096	0.9898777608879604	6.584812212160065	JR	Rhabdomyosarcoma	Soft Tissue	Soft Tissue
ACH-000952	1.006053145615535	0.4854268271702416	MDAPCA2B	Prostate Adenocarcinoma	Prostate	Prostate
ACH-000423	0.9583598306311772	0.765535	SKMEL3	Melanoma	Skin	Skin
ACH-000475	0.9912765343778298	0.1763227726404629	HUH1	Hepatocellular Carcinoma	Liver	Liver
ACH-000210	0.9887189534808816	0.4329594072761063	CADOES1	Ewing Sarcoma	Bone	Bone
ACH-000402	0.990491	0.3448284969974411	BL70	Non-Hodgkin Lymphoma	Lymphoid	Lymphoid
ACH-001648	1.0422197455547966	2.411426245726465	SHMAC4	Prostate Adenocarcinoma	Prostate	Prostate
ACH-000174	1.088943750755486	0.0565835	CAL62	Anaplastic Thyroid Cancer	Thyroid	Thyroid
ACH-000279	0.6871295915645713	0.1763227726404629	EWS502	Ewing Sarcoma	Bone	Bone
ACH-000038	1.0059627715989352	0.3561438102252753	EHEB	B-Lymphoblastic Leukemia/Lymphoma	Lymphoid	Lymphoid
ACH-002044	0.9998585069391832	0.0285692	HSQ89	Head and Neck Squamous Cell Carcinoma	Head and Neck	Head and Neck
ACH-000373	0.8283770697236397	0.2509615735332188	SKM1	Acute Myeloid Leukemia	Myeloid	Myeloid
ACH-000771	0.994978	0.3334237337251918	BICR56	Head and Neck Squamous Cell Carcinoma	Head and Neck	Head and Neck
ACH-001538	1.1079130684529286	0	KKU213	Intraductal Papillary Neoplasm of the Bile Duct	Biliary Tract	Biliary Tract
ACH-000056	0.9954736229843604	0.2868811477881615	DOHH2	Non-Hodgkin Lymphoma	Lymphoid	Lymphoid
ACH-001807	0.8031948756770542	0.2265085298086797	LPS067	Liposarcoma	Soft Tissue	Soft Tissue
ACH-001279	1.0142577639118473	2.3132458517875616	SCCOHT1	Ovarian Epithelial Tumor	Ovary/Fallopian Tube	Ovary/Fallopian Tube
ACH-000190	0.8864075727554023	3.0840642647884744	HDMYZ	Acute Myeloid Leukemia	Myeloid	Myeloid
ACH-000828	1.0510100827140567	0.137504	ZR7530	Invasive Breast Carcinoma	Breast	Breast
ACH-000875	0.936332	0.3785116232537298	NCIH2347	Non-Small Cell Lung Cancer	Lung	Lung
ACH-000178	1.1584986207878754	7.963589719907874	HS766T	Pancreatic Adenocarcinoma	Pancreas	Pancreas
ACH-000455	0.961776	0.3219280948873623	LN428	Diffuse Glioma	CNS/Brain	CNS/Brain
ACH-000489	1.026961823138271	0.1505596765753814	SW1116	Colorectal Adenocarcinoma	Bowel	Bowel
ACH-001858	0.9687489811589352	0.0976108	SSP25	Intraductal Papillary Neoplasm of the Bile Duct	Biliary Tract	Biliary Tract
ACH-000970	0.9632464261597276	0.3785116232537298	SNUC5	Colorectal Adenocarcinoma	Bowel	Bowel
ACH-000172	1.01674	0.6040713236688608	TM87	Embryonal Tumor	CNS/Brain	CNS/Brain
ACH-000487	1.0377328907243837	0.137504	F36P	Myelodysplastic Syndromes	Myeloid	Myeloid
ACH-001421	0.97193	0.0426443	WERIRB1	Retinoblastoma	Eye	Eye
ACH-002040	1.0094099896038355	0.2265085298086797	HMVII	Mucosal Melanoma of the Vulva/Vagina	Vulva/Vagina	Vulva/Vagina
ACH-000101	0.9206253132714411	0	KE37	Non-Hodgkin Lymphoma	Lymphoid	Lymphoid
ACH-000835	1.1736454445703182	0.3895668117627256	GCT	Undifferentiated Pleomorphic Sarcoma/Malignant Fibrous Histiocytoma/High-Grade Spindle Cell Sarcoma	Soft Tissue	Soft Tissue
ACH-000779	0.8615943989290203	0.0703893	PC9	Non-Small Cell Lung Cancer	Lung	Lung
ACH-000369	0.8963759745679376	0.6959938131099002	MOLM16	Acute Myeloid Leukemia	Myeloid	Myeloid
ACH-001664	1.313587141512468	0.0426443	SNU638	Esophagogastric Adenocarcinoma	Esophagus/Stomach	Esophagus/Stomach
ACH-000723	1.0917355078772777	0.2509615735332188	YD10B	Head and Neck Squamous Cell Carcinoma	Head and Neck	Head and Neck
ACH-000831	0.9365573692547936	6.853870927483998	HEC50B	Endometrial Carcinoma	Uterus	Uterus
ACH-000123	1.0197250269584104	4.167518503735217	COV434	Ovarian Epithelial Tumor	Ovary/Fallopian Tube	Ovary/Fallopian Tube
ACH-001485	1.0093601686395135	0	CII	B-Lymphoblastic Leukemia/Lymphoma	Lymphoid	Lymphoid
ACH-001719	0.9989433872089624	0.2387868595871164	OCIC4P	Ovarian Epithelial Tumor	Ovary/Fallopian Tube	Ovary/Fallopian Tube
ACH-000251	1.0828914736717232	0.4854268271702416	NCIH2887	Non-Small Cell Lung Cancer	Lung	Lung
ACH-001041	1.0113109954373576	0.1763227726404629	CHL1DM	Melanoma	Skin	Skin
ACH-000896	1.086345107990648	0.1763227726404629	647V	Bladder Urothelial Carcinoma	Bladder/Urinary Tract	Bladder/Urinary Tract
ACH-000390	0.6722415037526948	0.3219280948873623	LUDLU1	Non-Small Cell Lung Cancer	Lung	Lung
ACH-002065	1.35119	0.2509615735332188	HSPSS	Nerve Sheath Tumor	Peripheral Nervous System	Peripheral Nervous System
ACH-001416	1.061329070398434	0.5459683691052926	UMUC9	Bladder Urothelial Carcinoma	Bladder/Urinary Tract	Bladder/Urinary Tract
ACH-000825	0.8555320639552237	0.411426	HOP92	Non-Small Cell Lung Cancer	Lung	Lung
ACH-001561	0.667596	3.7495342676692616	MERO84	Pleural Mesothelioma	Pleura	Pleura
ACH-000537	1.1772915950487886	5.553974808237472	SNU761	Hepatocellular Carcinoma	Liver	Liver
ACH-000640	0.9443236047484116	0.632268	SKMEL31	Melanoma	Skin	Skin
ACH-000134	0.9985267529919908	1.1634987322828796	HS274T	Non-Cancerous	Fibroblast	Fibroblast
ACH-000728	1.0003620454163893	0.411426	KASUMI2	B-Lymphoblastic Leukemia/Lymphoma	Lymphoid	Lymphoid
ACH-000092	1.033917557591321	0.4750848829487828	NCIH2452	Pleural Mesothelioma	Pleura	Pleura
ACH-000339	1.176870490309264	0.3219280948873623	HCC461	Non-Small Cell Lung Cancer	Lung	Lung
ACH-000176	0.9760280303641716	0.5058909297299572	LOUNH91	Non-Small Cell Lung Cancer	Lung	Lung
ACH-002018	0.9228981749976708	0.0976108	OMM25	Ocular Melanoma	Eye	Eye
ACH-000440	1.0029264621112426	1.0496307677246008	CA46	Non-Hodgkin Lymphoma	Lymphoid	Lymphoid
ACH-000527	1.0289548539645457	0.4956951626240688	OVISE	Ovarian Epithelial Tumor	Ovary/Fallopian Tube	Ovary/Fallopian Tube
ACH-000041	0.7247474876849724	1.5753123306874368	RDES	Ewing Sarcoma	Bone	Bone
ACH-000469	0.6022110331758443	0.6959938131099002	YH13	Diffuse Glioma	CNS/Brain	CNS/Brain
ACH-001303	0.9927955787646996	1.3161457422933562	NB1643	Neuroblastoma	Peripheral Nervous System	Peripheral Nervous System
ACH-001340	0.6467980250402556	5.898933871780176	COV413A	Ovarian Epithelial Tumor	Ovary/Fallopian Tube	Ovary/Fallopian Tube
ACH-000757	0.8355927255934882	0.5260688116675876	A427	Non-Small Cell Lung Cancer	Lung	Lung
ACH-000959	1.0013776571481354	0.137504	SNUC4	Colorectal Adenocarcinoma	Bowel	Bowel
ACH-000922	0.9506268734563283	0.2265085298086797	RCHACV	B-Lymphoblastic Leukemia/Lymphoma	Lymphoid	Lymphoid
ACH-001765	1.064279623411985	8.480588270233861	RH4	Rhabdomyosarcoma	Soft Tissue	Soft Tissue
ACH-000063	1.006116410767719	2.1176950426697547	HS616T	Non-Cancerous	Fibroblast	Fibroblast
ACH-000435	0.934034	1.819668183496456	EFE184	Endometrial Carcinoma	Uterus	Uterus
ACH-000990	1.0415989664723015	1.3950627995175775	HEC108	Endometrial Carcinoma	Uterus	Uterus
ACH-001567	0.8848038188619886	0.8718436485093178	MM383	Melanoma	Skin	Skin
ACH-000535	0.8154345254239496	0.5849625007211562	BXPC3	Pancreatic Adenocarcinoma	Pancreas	Pancreas
ACH-000557	0.9645227311591704	0.1243281350022017	AML193	Acute Myeloid Leukemia	Myeloid	Myeloid
ACH-000384	0.6735252482225795	4.63575	SW780	Bladder Urothelial Carcinoma	Bladder/Urinary Tract	Bladder/Urinary Tract
ACH-001200	1.0312	2.726831217032493	STM9101	Rhabdoid Cancer	Kidney	Kidney
ACH-001608	0.8905293285428194	0.7311832415722002	NP2	Diffuse Glioma	CNS/Brain	CNS/Brain
ACH-000995	1.0048350751249808	0.2986583155645151	JURKAT	T-Lymphoblastic Leukemia/Lymphoma	Lymphoid	Lymphoid
ACH-002059	1.03795	0	P30OHK	B-Lymphoblastic Leukemia/Lymphoma	Lymphoid	Lymphoid
ACH-001862	0.7851411131051175	0.1243281350022017	TGBC52TKB	Ampullary Carcinoma	Ampulla of Vater	Ampulla of Vater
ACH-001570	0.9830265372033752	0.1763227726404629	MM426	Melanoma	Skin	Skin
ACH-000184	1.0020449472534856	0.2509615735332188	HS343T	Non-Cancerous	Fibroblast	Fibroblast
ACH-001032	1.019594280994363	0.1634987322828795	CHLA32	Ewing Sarcoma	Bone	Bone
ACH-000984	1.0645400174650597	1.0908534304511135	HEC6	Endometrial Carcinoma	Uterus	Uterus
ACH-001484	1.0007692049500951	0.2387868595871164	CI	B-Lymphoblastic Leukemia/Lymphoma	Lymphoid	Lymphoid
ACH-000280	1.0244827766231697	0.0976108	SNU840	Ovarian Epithelial Tumor	Ovary/Fallopian Tube	Ovary/Fallopian Tube
ACH-000593	0.9539381436071082	0.2141248053528473	BC3C	Bladder Urothelial Carcinoma	Bladder/Urinary Tract	Bladder/Urinary Tract
ACH-000142	0.7492513825244682	4.817623257511431	CAL29	Bladder Urothelial Carcinoma	Bladder/Urinary Tract	Bladder/Urinary Tract
ACH-000180	1.004003038241052	4.223422549934937	HS839T	Non-Cancerous	Fibroblast	Fibroblast
ACH-000167	0.9915812080232612	0.1763227726404629	KE97	Non-Hodgkin Lymphoma	Lymphoid	Lymphoid
ACH-000036	1.052295245604097	0.0565835	U343	Diffuse Glioma	CNS/Brain	CNS/Brain
ACH-001619	0.8371158077214158	0	OCUG1	Intracholecystic Papillary Neoplasm	Biliary Tract	Biliary Tract
ACH-000363	0.9021437889051483	0.0976108	SKMM2	Non-Hodgkin Lymphoma	Lymphoid	Lymphoid
ACH-000161	1.0074204859812317	0.3219280948873623	CORL105	Non-Small Cell Lung Cancer	Lung	Lung
ACH-001033	0.9262007942226976	6.504302583163168	CHLA57	Embryonal Tumor	CNS/Brain	CNS/Brain
ACH-000166	0.9886222221578136	0.3219280948873623	KASUMI6	Acute Myeloid Leukemia	Myeloid	Myeloid
ACH-000584	0.7497213967893412	0.2387868595871164	JHOS4	Ovarian Epithelial Tumor	Ovary/Fallopian Tube	Ovary/Fallopian Tube
ACH-000326	0.5933062966598519	0.3673710656485294	JURLMK1	Myeloproliferative Neoplasms	Myeloid	Myeloid
ACH-001453	1.093887740308063	0.5260688116675876	BPH1	Non-Cancerous	Prostate	Prostate
ACH-001345	1.0098015710442658	5.5915597458278015	GP5D	Colorectal Adenocarcinoma	Bowel	Bowel
ACH-000786	1.0357789448409995	0.3895668117627256	DAUDI	Non-Hodgkin Lymphoma	Lymphoid	Lymphoid
ACH-000070	0.9624804343906246	0.0565835	697	B-Lymphoblastic Leukemia/Lymphoma	Lymphoid	Lymphoid
ACH-000893	1.2306239507985524	0.8953026213333066	NCIH1651	Non-Small Cell Lung Cancer	Lung	Lung
ACH-000108	1.047612633434603	0.4005379295837288	KP3	Adenosquamous Carcinoma of the Pancreas	Pancreas	Pancreas
ACH-000107	1.534667286796821	0.722466	CAPAN2	Pancreatic Adenocarcinoma	Pancreas	Pancreas
ACH-001196	1.294157689006834	10.48391652060712	SMSCTR	Rhabdomyosarcoma	Soft Tissue	Soft Tissue
ACH-000804	0.911	5.484782623077873	NB1	Neuroblastoma	Peripheral Nervous System	Peripheral Nervous System
ACH-000121	0.955066	2.899175630480513	NCIH2405	Non-Small Cell Lung Cancer	Lung	Lung
ACH-000815	1.2376434954833142	2.4802651220544627	KMH2	Hodgkin Lymphoma	Lymphoid	Lymphoid
ACH-000834	0.9703921911877004	8.901892627949731	UMUC1	Bladder Urothelial Carcinoma	Bladder/Urinary Tract	Bladder/Urinary Tract
ACH-000239	0.4963739957031478	0.1110313123887439	HUG1N	Esophagogastric Adenocarcinoma	Esophagus/Stomach	Esophagus/Stomach
ACH-000987	0.979138	0.2868811477881615	MEWO	Melanoma	Skin	Skin
ACH-000205	1.0926057264981268	7.146695948030656	PK59	Pancreatic Adenocarcinoma	Pancreas	Pancreas
ACH-000112	0.919014	0.2265085298086797	SIGM5	Acute Myeloid Leukemia	Myeloid	Myeloid
ACH-000964	0.9740683263203864	0.5753123306874368	MOLT3	Non-Hodgkin Lymphoma	Lymphoid	Lymphoid
ACH-000606	0.9919132919421882	0.2868811477881615	PECAPJ34CLONEC12	Head and Neck Squamous Cell Carcinoma	Head and Neck	Head and Neck
ACH-001184	0.9966493998748148	8.060263598738292	SCMCRM2	Rhabdomyosarcoma	Soft Tissue	Soft Tissue
ACH-000225	0.9241865196147714	11.797945173959109	ECC12	Esophagogastric Adenocarcinoma	Esophagus/Stomach	Esophagus/Stomach
ACH-000796	1.1078846588238394	1.0565835283663676	MCAS	Ovarian Epithelial Tumor	Ovary/Fallopian Tube	Ovary/Fallopian Tube
ACH-000103	0.6325576308042756	7.188044796421695	CAOV4	Ovarian Epithelial Tumor	Ovary/Fallopian Tube	Ovary/Fallopian Tube
ACH-000345	1.0066472434394813	1.839959587489532	KPNRTBM1	Neuroblastoma	Peripheral Nervous System	Peripheral Nervous System
ACH-000740	0.8568031965118764	2.9049657186840263	A253	Head and Neck Squamous Cell Carcinoma	Head and Neck	Head and Neck
ACH-000823	0.76445	2.7506065048355923	KYSE140	Esophageal Squamous Cell Carcinoma	Esophagus/Stomach	Esophagus/Stomach
ACH-000266	1.2188519723080682	1.6507645591169022	SNU213	Pancreatic Adenocarcinoma	Pancreas	Pancreas
ACH-002461	1.012874437239108	0.0143553	RVH421SKINFV1	Melanoma	Skin	Skin
ACH-000517	0.822793	1.2387868595871168	SNU410	Pancreatic Adenocarcinoma	Pancreas	Pancreas
ACH-001970	1.0200676563500028	0.0426443	MM253	Melanoma	Skin	Skin
ACH-001075	1.305762901749047	0.4541758931858021	NCIH292	Non-Small Cell Lung Cancer	Lung	Lung
ACH-001653	1.202211249916498	0.0143553	SKGT2	Esophagogastric Adenocarcinoma	Esophagus/Stomach	Esophagus/Stomach
ACH-000591	0.7993152096294053	0.0976108	LN235	Diffuse Glioma	CNS/Brain	CNS/Brain
ACH-000812	1.0487115669800977	0.2141248053528473	COLO783	Melanoma	Skin	Skin
ACH-000372	0.9880350308631332	0.4436066514756146	P12ICHIKAWA	T-Lymphoblastic Leukemia/Lymphoma	Lymphoid	Lymphoid
ACH-000458	1.3286172956976927	0.3561438102252753	CJM	Melanoma	Skin	Skin
ACH-000863	1.0183497316076913	0.2509615735332188	DBTRG05MG	Diffuse Glioma	CNS/Brain	CNS/Brain
ACH-002021	0.7011457270861104	8.18289	T3M3	Gestational Trophoblastic Disease	Uterus	Uterus
ACH-000245	0.9814098390241104	0.3103401206121505	BL41	Non-Hodgkin Lymphoma	Lymphoid	Lymphoid
ACH-000673	1.096966969515349	0.0565835	LN443	Diffuse Glioma	CNS/Brain	CNS/Brain
ACH-000653	0.781371	0.1243281350022017	JJN3	Non-Hodgkin Lymphoma	Lymphoid	Lymphoid
ACH-000432	0.9683382393704768	0.632268	BV173	Myeloproliferative Neoplasms	Myeloid	Myeloid
ACH-001454	0.9411495486404056	3.3978029618624896	C10	Colorectal Adenocarcinoma	Bowel	Bowel
ACH-000424	0.959011	0.411426	TC71	Ewing Sarcoma	Bone	Bone
ACH-000716	0.9754308368457362	0.411426	TT2609C02	Well-Differentiated Thyroid Cancer	Thyroid	Thyroid
ACH-001852	1.27145	0.4750848829487828	HKGZCC	Intraductal Papillary Neoplasm of the Bile Duct	Biliary Tract	Biliary Tract
ACH-000553	0.7512521195478932	0.1110313123887439	SQ1	Non-Small Cell Lung Cancer	Lung	Lung
ACH-000066	0.8944066193673891	0.5260688116675876	HCC4006	Non-Small Cell Lung Cancer	Lung	Lung
ACH-000744	0.742307	0.7311832415722002	NCIH1623	Non-Small Cell Lung Cancer	Lung	Lung
ACH-001654	0.8337305950380853	5.9740703670240265	SKGT4	Esophagogastric Adenocarcinoma	Esophagus/Stomach	Esophagus/Stomach
ACH-000385	1.1252112748141985	0.4005379295837288	SKRC20	Renal Cell Carcinoma	Kidney	Kidney
ACH-000814	0.9913078436753558	4.854494418154875	HS939T	Melanoma	Skin	Skin
ACH-001277	0.7966972454573754	4.688180358586926	YAMATO	Synovial Sarcoma	Soft Tissue	Soft Tissue
ACH-001344	0.9630009504879916	4.254745197629213	GIMEN	Neuroblastoma	Peripheral Nervous System	Peripheral Nervous System
ACH-000242	0.9866572763073046	0.1634987322828795	RT4	Bladder Urothelial Carcinoma	Bladder/Urinary Tract	Bladder/Urinary Tract
ACH-000564	0.8986047971525661	0.2141248053528473	KHM1B	Non-Hodgkin Lymphoma	Lymphoid	Lymphoid
ACH-000916	0.6528359266593442	0.7136958148433591	NCIH1573	Non-Small Cell Lung Cancer	Lung	Lung
ACH-000491	1.1028595085456998	0.1505596765753814	NCIH716	Colorectal Adenocarcinoma	Bowel	Bowel
ACH-000711	0.485448	1.38405	JIMT1	Invasive Breast Carcinoma	Breast	Breast
ACH-002508	1.0417460379664956	5.05528	WM3211	Melanoma	Skin	Skin
ACH-000039	1.0034776814764217	0.4646682670034443	SKNMC	Ewing Sarcoma	Bone	Bone
ACH-000577	1.285362142600473	2.356143810225275	JHH2	Hepatocellular Carcinoma	Liver	Liver
ACH-000377	1.2321791781225406	0.6415460290875237	SNU478	Ampullary Carcinoma	Ampulla of Vater	Ampulla of Vater
ACH-002460	1.068533758724715	0.5160151470036647	HT144SKINFV2	Melanoma	Skin	Skin
ACH-000701	1.0543553847393252	2.344828496997441	RMUGS	Ovarian Epithelial Tumor	Ovary/Fallopian Tube	Ovary/Fallopian Tube
ACH-001456	0.8191786691635101	0.0285692	C125PM	Colorectal Adenocarcinoma	Bowel	Bowel
ACH-001853	0.6947855839366153	0.1763227726404629	KMCH1	Hepatocellular Carcinoma plus Intrahepatic Cholangiocarcinoma	Liver	Liver
ACH-000708	0.8629819537845038	0.2016338611696504	SNU283	Colorectal Adenocarcinoma	Bowel	Bowel
ACH-000267	1.0010178588097745	0.1634987322828795	HDLM2	Hodgkin Lymphoma	Lymphoid	Lymphoid
ACH-000597	1.0397751212556432	0.1763227726404629	TTC709	Embryonal Tumor	CNS/Brain	CNS/Brain
ACH-001668	0.9462554357827866	0.8875252707415875	SUSA	Non-Seminomatous Germ Cell Tumor	Testis	Testis
ACH-001750	0.9932354337246232	8.267582613736998	TTC442	Rhabdomyosarcoma	Soft Tissue	Soft Tissue
ACH-000275	1.0038586464253263	0.879706	HS834T	Non-Cancerous	Fibroblast	Fibroblast
ACH-001336	1.0177999710626011	0.0565835	CASKI	Cervical Squamous Cell Carcinoma	Cervix	Cervix
ACH-000903	0.8292930559162482	0.411426	FTC133	Well-Differentiated Thyroid Cancer	Thyroid	Thyroid
ACH-000789	0.8396826540259037	0.5655971758542251	NCIH810	Non-Small Cell Lung Cancer	Lung	Lung
ACH-000284	1.0010303676798906	3.8063240573900288	HS840T	Non-Cancerous	Fibroblast	Fibroblast
ACH-000840	1.120378180900636	0.3334237337251918	HCC366	Non-Small Cell Lung Cancer	Lung	Lung
ACH-000466	1.1793946712348728	1.992768430768924	SNU216	Esophagogastric Adenocarcinoma	Esophagus/Stomach	Esophagus/Stomach
ACH-000237	0.904931	0.0976108	JHOM1	Ovarian Epithelial Tumor	Ovary/Fallopian Tube	Ovary/Fallopian Tube
ACH-000296	1.0144688343665798	4.417515002885087	OUMS23	Colorectal Adenocarcinoma	Bowel	Bowel
ACH-000472	1.0833318175936617	0.1505596765753814	HSC2	Head and Neck Squamous Cell Carcinoma	Head and Neck	Head and Neck
ACH-000241	0.991095	3.663344619366085	JK1	Myeloproliferative Neoplasms	Myeloid	Myeloid
ACH-001846	1.053437414441757	0.1505596765753814	ICC6	Intraductal Papillary Neoplasm of the Bile Duct	Biliary Tract	Biliary Tract
ACH-001539	1.0268029432351826	0	KML1	Non-Hodgkin Lymphoma	Lymphoid	Lymphoid
ACH-000353	0.8185801002434203	0.1505596765753814	TE15	Esophageal Squamous Cell Carcinoma	Esophagus/Stomach	Esophagus/Stomach
ACH-001307	1.163501986946971	0.1243281350022017	8505C	Anaplastic Thyroid Cancer	Thyroid	Thyroid
ACH-000013	0.9845763379238196	1.3391373849195856	ONCODG1	Ovarian Epithelial Tumor	Ovary/Fallopian Tube	Ovary/Fallopian Tube
ACH-000720	0.9365268082110444	0.1890338243900171	TCCSUP	Bladder Urothelial Carcinoma	Bladder/Urinary Tract	Bladder/Urinary Tract
ACH-002466	0.9839923055798926	0.0143553	RPE1SS111	Non-Cancerous	Eye	Eye
ACH-002459	1.112509995502479	0.1763227726404629	HT144SKINFV3	Melanoma	Skin	Skin
ACH-001603	0.9836956840096972	3.33199	NH12	Neuroblastoma	Peripheral Nervous System	Peripheral Nervous System
ACH-001495	0.9176950265896232	0.8559896973084807	EMTOKA	Endometrial Carcinoma	Uterus	Uterus
ACH-000171	1.0537312510013217	0.2141248053528473	VMRCRCZ	Renal Cell Carcinoma	Kidney	Kidney
ACH-000344	0.8136571062942607	0.4329594072761063	SNU668	Esophagogastric Adenocarcinoma	Esophagus/Stomach	Esophagus/Stomach
ACH-000323	0.7733368064974341	0.7048719644563528	42MGBA	Diffuse Glioma	CNS/Brain	CNS/Brain
ACH-000288	0.684138	0.2265085298086797	BT549	Invasive Breast Carcinoma	Breast	Breast
ACH-000004	0.8287130482558414	0.2141248053528473	HEL	Acute Myeloid Leukemia	Myeloid	Myeloid
ACH-000085	1.0677266721196594	0.963474	T3M4	Pancreatic Adenocarcinoma	Pancreas	Pancreas
ACH-001835	0.940456	3.237257770900372	ICC106	Intraductal Papillary Neoplasm of the Bile Duct	Biliary Tract	Biliary Tract
ACH-001031	1.0345966269382876	0.2868811477881615	CHLA266	Embryonal Tumor	CNS/Brain	CNS/Brain
ACH-001711	1.111330573303068	9.758722907062456	PFSK1	Embryonal Tumor	CNS/Brain	CNS/Brain
ACH-000443	0.5540514284648832	9.353102705709064	OVKATE	Ovarian Epithelial Tumor	Ovary/Fallopian Tube	Ovary/Fallopian Tube
ACH-000651	1.2145425119062188	0.8953026213333066	SW620	Colorectal Adenocarcinoma	Bowel	Bowel
ACH-000941	0.8839198105048375	0.2630344058337938	HEC1B	Endometrial Carcinoma	Uterus	Uterus
ACH-000772	0.98	9.561345231719342	TE441T	Rhabdomyosarcoma	Soft Tissue	Soft Tissue
ACH-000015	0.949247	2.2203299548795554	NCIH1581	Non-Small Cell Lung Cancer	Lung	Lung
ACH-000551	1.0044312845833696	0.0285692	K562	Myeloproliferative Neoplasms	Myeloid	Myeloid
ACH-001384	1.00219	5.412781525338476	RO82W1	Well-Differentiated Thyroid Cancer	Thyroid	Thyroid
ACH-000849	0.8004281527997715	0.933573	MDAMB468	Invasive Breast Carcinoma	Breast	Breast
ACH-000453	1.1727260092369565	0.6229303509201767	MOLP2	Non-Hodgkin Lymphoma	Lymphoid	Lymphoid
ACH-001414	0.9819335564387324	0.2868811477881615	UMUC6	Bladder Urothelial Carcinoma	Bladder/Urinary Tract	Bladder/Urinary Tract
ACH-001542	1.2932286927378518	1.967168607532628	KON	Head and Neck Squamous Cell Carcinoma	Head and Neck	Head and Neck
ACH-001354	0.8817891870269072	0.0285692	LAN2	Neuroblastoma	Peripheral Nervous System	Peripheral Nervous System
ACH-001540	0.9605393764381152	0.7311832415722002	KMLS1	Liposarcoma	Soft Tissue	Soft Tissue
ACH-001274	1.0448079236441457	1.944858445807539	SW982	Synovial Sarcoma	Soft Tissue	Soft Tissue
ACH-000746	1.6958066455941458	10.18895967080665	GSS	Esophagogastric Adenocarcinoma	Esophagus/Stomach	Esophagus/Stomach
ACH-002001	0.9616234020453248	0.2387868595871164	A375SKINCJ1	Melanoma	Skin	Skin
ACH-000175	1.0083972971430013	0.3103401206121505	TE159T	Non-Cancerous	Fibroblast	Fibroblast
ACH-000548	1.1824419528653056	0.8875252707415875	BHY	Head and Neck Squamous Cell Carcinoma	Head and Neck	Head and Neck
ACH-001850	1.061039006289307	0.0426443	G415	Intracholecystic Papillary Neoplasm	Biliary Tract	Biliary Tract
ACH-000692	1.1214353429734996	5.278728212938939	SNU899	Head and Neck Squamous Cell Carcinoma	Head and Neck	Head and Neck
ACH-000143	1.0149633020765194	3.9231491804723087	HCC2429	Non-Small Cell Lung Cancer	Lung	Lung
ACH-001407	0.9528462128140044	0.0426443	UMUC13	Bladder Urothelial Carcinoma	Bladder/Urinary Tract	Bladder/Urinary Tract
ACH-001552	0.881039	2.6982184782244136	MCC26	Merkel Cell Carcinoma	Skin	Skin
ACH-001163	0.9969023327187392	0.0976108	CCLFPEDS0001T	Renal Cell Carcinoma	Kidney	Kidney
ACH-000379	0.903521	0.5558161550616396	NCIH1781	Non-Small Cell Lung Cancer	Lung	Lung
ACH-000255	1.71358	0.5753123306874368	LMSU	Esophagogastric Adenocarcinoma	Esophagus/Stomach	Esophagus/Stomach
ACH-001551	1.057569697278664	1.9107326619029128	MCC142	Merkel Cell Carcinoma	Skin	Skin
ACH-000214	1.0007647025584778	6.818262608304473	HS675T	Non-Cancerous	Fibroblast	Fibroblast
ACH-000289	1.1703216590065266	1.6825732973475784	SNU466	Diffuse Glioma	CNS/Brain	CNS/Brain
ACH-000025	1.0417192966414022	0.0426443	CH157MN	Meningothelial Tumor	CNS/Brain	CNS/Brain
ACH-000519	1.0083887478369629	0.2509615735332188	PEER	T-Lymphoblastic Leukemia/Lymphoma	Lymphoid	Lymphoid
ACH-000989	0.989195	0.0703893	SNU175	Colorectal Adenocarcinoma	Bowel	Bowel
ACH-000095	0.98095	0.1634987322828795	D341Med	Embryonal Tumor	CNS/Brain	CNS/Brain
ACH-000058	0.6765558325953368	1.8519988371124465	ML1	Well-Differentiated Thyroid Cancer	Thyroid	Thyroid
ACH-000484	0.9542487651418212	0.6690267655096305	VMRCRCW	Renal Cell Carcinoma	Kidney	Kidney
ACH-000181	1.144812479966573	3.2016338611696504	SCC9	Head and Neck Squamous Cell Carcinoma	Head and Neck	Head and Neck
ACH-000471	1.0476146983638277	9.734878940693246	LI7	Hepatocellular Carcinoma	Liver	Liver
ACH-001346	1.0407430447716934	3.263034405833794	H103	Head and Neck Squamous Cell Carcinoma	Head and Neck	Head and Neck
ACH-000654	0.9984688134163812	0.3673710656485294	RAJI	Non-Hodgkin Lymphoma	Lymphoid	Lymphoid
ACH-000405	0.9327279678065502	0.3895668117627256	MEC1	Non-Hodgkin Lymphoma	Lymphoid	Lymphoid
ACH-000321	0.9142348107062906	0.2986583155645151	MOLM6	Myeloproliferative Neoplasms	Myeloid	Myeloid
ACH-000874	0.9777246669068546	0	RS411	B-Lymphoblastic Leukemia/Lymphoma	Lymphoid	Lymphoid
ACH-001099	1.0108635963238828	0.4854268271702416	KD	Embryonal Tumor	CNS/Brain	CNS/Brain
ACH-000342	1.1780531774794905	11.854634666429384	CL14	Colorectal Adenocarcinoma	Bowel	Bowel
ACH-000702	0.7824069693468179	0.4329594072761063	L1236	Hodgkin Lymphoma	Lymphoid	Lymphoid
ACH-000203	1.0073430930041565	2.773996325111173	NH6	Neuroblastoma	Peripheral Nervous System	Peripheral Nervous System
ACH-001838	0.8046012196913754	5.300123724569014	ICC12	Intraductal Papillary Neoplasm of the Bile Duct	Biliary Tract	Biliary Tract
ACH-000960	1.0178075630485837	0.1505596765753814	REH	B-Lymphoblastic Leukemia/Lymphoma	Lymphoid	Lymphoid
ACH-000502	1.1399568562537992	1.7949356628035362	TCCPAN2	Pancreatic Adenocarcinoma	Pancreas	Pancreas
ACH-001430	0.9425566937128296	0.0976108	TC138	Ewing Sarcoma	Bone	Bone
ACH-000881	0.9206121051790422	0.3103401206121505	MELJUSO	Melanoma	Skin	Skin
ACH-000052	0.8757217725148334	0.2265085298086797	A673	Ewing Sarcoma	Bone	Bone
ACH-000540	1.000660651196276	0.1634987322828795	HS606T	Non-Cancerous	Fibroblast	Fibroblast
ACH-000565	0.9405023312511472	0.5360529002402097	RCM1	Colorectal Adenocarcinoma	Bowel	Bowel
ACH-000294	0.9350134909736234	0.0840643	NB4	Acute Myeloid Leukemia	Myeloid	Myeloid
ACH-001513	0.8714521876503187	0	HCA1	Cervical Adenocarcinoma	Cervix	Cervix
ACH-000937	1.0221540293314049	1.0772429989324606	PF382	T-Lymphoblastic Leukemia/Lymphoma	Lymphoid	Lymphoid
ACH-001228	1.0717919108878429	0.9486008474933558	UPCISCC152	Head and Neck Squamous Cell Carcinoma	Head and Neck	Head and Neck
ACH-000149	0.9875209420829864	0.5558161550616396	SKNSH	Neuroblastoma	Peripheral Nervous System	Peripheral Nervous System
ACH-000148	0.8938463018028231	0.4956951626240688	HS578T	Invasive Breast Carcinoma	Breast	Breast
ACH-000499	0.743545	2.5185351389821804	EW8	Ewing Sarcoma	Bone	Bone
ACH-001669	1.0155842734469784	0.0143553	TANOUE	B-Lymphoblastic Leukemia/Lymphoma	Lymphoid	Lymphoid
ACH-000962	0.9770514719837532	0.2016338611696504	OC314	Ovarian Epithelial Tumor	Ovary/Fallopian Tube	Ovary/Fallopian Tube
ACH-000890	1.0359531190144438	4.85499	SW1271	Lung Neuroendocrine Tumor	Lung	Lung
ACH-001389	1.0490024403912823	0.0285692	SUM1315MO2	Invasive Breast Carcinoma	Breast	Breast
ACH-001270	0.7670310421907099	6.864928972289788	127399	Synovial Sarcoma	Soft Tissue	Soft Tissue
ACH-000973	0.8855696517017684	0.0976108	639V	Urethral Cancer	Bladder/Urinary Tract	Bladder/Urinary Tract
ACH-000206	0.9825814390128818	6.595294784005977	C8166	T-Lymphoblastic Leukemia/Lymphoma	Lymphoid	Lymphoid
ACH-000685	0.895848	0.0565835	L33	Adenosquamous Carcinoma of the Pancreas	Pancreas	Pancreas
ACH-000686	0.7740984997339687	0.2509615735332188	SNU878	Hepatocellular Carcinoma	Liver	Liver
ACH-000684	1.0053383402111646	1.7949356628035362	KMRC1	Renal Cell Carcinoma	Kidney	Kidney
ACH-000721	1.0704105298782982	0.3103401206121505	HMC18	Invasive Breast Carcinoma	Breast	Breast
ACH-000441	0.840081	0.4436066514756146	SH4	Melanoma	Skin	Skin
ACH-000105	0.9918287722326208	0.137504	ALLSIL	T-Lymphoblastic Leukemia/Lymphoma	Lymphoid	Lymphoid
ACH-000269	1.0663948082110444	0.2986583155645151	AM38	Diffuse Glioma	CNS/Brain	CNS/Brain
ACH-000781	0.8343456943882195	0.5655971758542251	NCIH2023	Non-Small Cell Lung Cancer	Lung	Lung
ACH-000158	0.99693	0.1110313123887439	OCILY3	Non-Hodgkin Lymphoma	Lymphoid	Lymphoid
ACH-001201	1.0481645843073104	1.38405	SUMB002	Embryonal Tumor	CNS/Brain	CNS/Brain
ACH-001496	0.7016632030355048	0.2868811477881615	ESO26	Esophagogastric Adenocarcinoma	Esophagus/Stomach	Esophagus/Stomach
ACH-000327	0.965831	0.3895668117627256	NCIH1395	Non-Small Cell Lung Cancer	Lung	Lung
ACH-001128	1.0165751354359711	0.2868811477881615	MON	Embryonal Tumor	CNS/Brain	CNS/Brain
ACH-000972	0.9962912792730382	1.292781749227846	HEC151	Endometrial Carcinoma	Uterus	Uterus
ACH-000925	0.9972017190763982	0.4956951626240688	DV90	Non-Small Cell Lung Cancer	Lung	Lung
ACH-001164	1.0457950225116113	10.37699356745245	CCLFPEDS0003T	Undifferentiated Pleomorphic Sarcoma/Malignant Fibrous Histiocytoma/High-Grade Spindle Cell Sarcoma	Soft Tissue	Soft Tissue
ACH-000975	0.9368625410192308	0.7484612330040357	HCC2450	Non-Small Cell Lung Cancer	Lung	Lung
ACH-001409	0.7269381555876084	0.411426	UMUC16	Bladder Urothelial Carcinoma	Bladder/Urinary Tract	Bladder/Urinary Tract
ACH-000821	0.7249951206961348	0.0426443	EJM	Non-Hodgkin Lymphoma	Lymphoid	Lymphoid
ACH-001061	1.3499331088439317	1.613531652917927	DLD1	Colorectal Adenocarcinoma	Bowel	Bowel
ACH-000699	0.7730007624987849	0.4436066514756146	HCC1395	Invasive Breast Carcinoma	Breast	Breast
ACH-000798	0.9851249845852073	0.4222330006830478	CL40	Colorectal Adenocarcinoma	Bowel	Bowel
ACH-000694	1.1093046604745005	0.5945485495503542	TE9	Esophageal Squamous Cell Carcinoma	Esophagus/Stomach	Esophagus/Stomach
ACH-000813	1.0215160886776051	0.2630344058337938	T3M10	Non-Small Cell Lung Cancer	Lung	Lung
ACH-000908	0.9635216644771118	0.2509615735332188	SNU520	Esophagogastric Adenocarcinoma	Esophagus/Stomach	Esophagus/Stomach
ACH-000218	0.8513021131906572	0.3103401206121505	PL21	Acute Myeloid Leukemia	Myeloid	Myeloid
ACH-000482	1.0086990694304028	3.794935662803536	RERFLCKJ	Non-Small Cell Lung Cancer	Lung	Lung
ACH-001607	1.05442	0.5160151470036647	NOZ	Intracholecystic Papillary Neoplasm	Biliary Tract	Biliary Tract
ACH-000833	1.0043660867043238	4.391630261517429	RH30	Rhabdomyosarcoma	Soft Tissue	Soft Tissue
ACH-000573	0.7121350636413293	0.4541758931858021	MDAMB436	Invasive Breast Carcinoma	Breast	Breast
ACH-002462	1.0098181828585449	0	RPE1SS48	Non-Cancerous	Eye	Eye
ACH-000671	0.9598686746825404	3.6848187375532224	HUH6	Hepatoblastoma	Liver	Liver
ACH-000477	0.6426349094134638	0.4956951626240688	MALME3M	Melanoma	Skin	Skin
ACH-000860	0.6430332868420611	1.5897634869849773	NCIH358	Non-Small Cell Lung Cancer	Lung	Lung
ACH-000371	0.962609	0.1243281350022017	RL	Non-Hodgkin Lymphoma	Lymphoid	Lymphoid
ACH-000234	0.9138382506615216	2.0143552929770703	CAKI2	Renal Cell Carcinoma	Kidney	Kidney
ACH-002004	1.0026038455402528	0.1243281350022017	UACC62SKINCJ1	Melanoma	Skin	Skin
ACH-000501	0.9861119962266977	0.8155754288625725	LS123	Colorectal Adenocarcinoma	Bowel	Bowel
ACH-001525	1.0150815140460665	0.2509615735332188	HT3	Cervical Adenocarcinoma	Cervix	Cervix
ACH-001688	1.118260441534135	0.0143553	UMRC7	Renal Cell Carcinoma	Kidney	Kidney
ACH-000102	0.907819	3.035623909730721	GMS10	Diffuse Glioma	CNS/Brain	CNS/Brain
ACH-001028	0.9577537531188162	0.4750848829487828	CHLA06ATRT	Embryonal Tumor	CNS/Brain	CNS/Brain
ACH-001022	1.002434049851504	0.0285692	CBAGPN	Ewing Sarcoma	Bone	Bone
ACH-000845	1.1194522882102529	2.8439838440483265	NCIH1373	Non-Small Cell Lung Cancer	Lung	Lung
ACH-000397	1.1285972469574568	0.3673710656485294	TEN	Endometrial Carcinoma	Uterus	Uterus
ACH-000920	1.005490407718518	0.5260688116675876	CMLT1	Myeloproliferative Neoplasms	Myeloid	Myeloid
ACH-000718	0.7585112184997296	0.918386	NCIH2291	Non-Small Cell Lung Cancer	Lung	Lung
ACH-000555	1.0840062940563342	0.3103401206121505	A498	Renal Cell Carcinoma	Kidney	Kidney
ACH-001451	1.055154579721274	0.5058909297299572	BOKU	Cervical Squamous Cell Carcinoma	Cervix	Cervix
ACH-000404	1.0159350433618368	0.5360529002402097	K029AX	Melanoma	Skin	Skin
ACH-000182	1.0467136200116705	0.8399595874895318	SNU869	Ampullary Carcinoma	Ampulla of Vater	Ampulla of Vater
ACH-001403	1.3400727256953084	8.834755452516504	TO14	Ovarian Epithelial Tumor	Ovary/Fallopian Tube	Ovary/Fallopian Tube
ACH-000802	0.791715	8.474436043252265	BFTC905	Bladder Urothelial Carcinoma	Bladder/Urinary Tract	Bladder/Urinary Tract
ACH-000672	1.1310299993984363	4.111031312388744	IALM	Non-Small Cell Lung Cancer	Lung	Lung
ACH-001059	1.0189153983070969	1.8718436485093173	DL	Embryonal Tumor	CNS/Brain	CNS/Brain
ACH-000054	0.9974317899734756	0.2630344058337938	HT1080	Fibrosarcoma	Soft Tissue	Soft Tissue
ACH-000173	0.8818390344048862	1.565597175854225	JHUEM3	Endometrial Carcinoma	Uterus	Uterus
ACH-001192	1.0087664737628514	1.0214797274104517	SKNEP1	Ewing Sarcoma	Bone	Bone
ACH-001627	1.0344133965769338	3.578938713093386	P4E6	Prostate Adenocarcinoma	Prostate	Prostate
ACH-000135	1.0248737978219131	4.185073637876762	HS940T	Non-Cancerous	Fibroblast	Fibroblast
ACH-000319	0.865245	4.12267	MPP89	Pleural Mesothelioma	Pleura	Pleura
ACH-000735	1.0132624044398095	0.4329594072761063	PECAPJ49	Head and Neck Squamous Cell Carcinoma	Head and Neck	Head and Neck
ACH-001278	1.0286728864192398	1.1176950426697545	BIN67	Ovarian Epithelial Tumor	Ovary/Fallopian Tube	Ovary/Fallopian Tube
ACH-001332	1.0312385472641183	0.2630344058337938	BICR78	Head and Neck Squamous Cell Carcinoma	Head and Neck	Head and Neck
ACH-000133	0.8469849482860298	2.9616233282869446	HS729	Rhabdomyosarcoma	Soft Tissue	Soft Tissue
ACH-000533	1.0177969342791242	8.79815	NCIH2004RT	Rhabdoid Cancer	Kidney	Kidney
ACH-000208	1.0397823116266165	0.1505596765753814	U178	Diffuse Glioma	CNS/Brain	CNS/Brain
ACH-000220	0.9874257792615628	0.4005379295837288	MINO	Non-Hodgkin Lymphoma	Lymphoid	Lymphoid
ACH-000590	0.8930536063244271	0.8073549220576041	NCIH2073	Non-Small Cell Lung Cancer	Lung	Lung
ACH-001634	1.0167354547285263	0	PGA1	Non-Hodgkin Lymphoma	Lymphoid	Lymphoid
ACH-001613	0.9954212889141448	0	OCIAML4	Acute Myeloid Leukemia	Myeloid	Myeloid
ACH-001300	0.9444028610357184	3.4892860226258766	CHLA15	Neuroblastoma	Peripheral Nervous System	Peripheral Nervous System
ACH-002029	0.7840609328613426	0.0426443	SAS	Head and Neck Squamous Cell Carcinoma	Head and Neck	Head and Neck
ACH-001510	1.0103352569716832	4.720825666089835	H376	Head and Neck Squamous Cell Carcinoma	Head and Neck	Head and Neck
ACH-000946	0.9977377764301364	0.2630344058337938	HEC265	Endometrial Carcinoma	Uterus	Uterus
ACH-001973	0.5880447290219646	0.0285692	MM485	Melanoma	Skin	Skin
ACH-000189	0.9076342509017468	4.888986721186558	RCC10RGB	Renal Cell Carcinoma	Kidney	Kidney
ACH-000042	0.6484533880344453	0.5558161550616396	PANC0203	Pancreatic Adenocarcinoma	Pancreas	Pancreas
ACH-001616	1.1438946895668405	0	OCILY18	Non-Hodgkin Lymphoma	Lymphoid	Lymphoid
ACH-001029	0.9122771442046056	0.2265085298086797	CHLA10	Ewing Sarcoma	Bone	Bone
ACH-000265	0.9405713016395174	5.741736623826638	KP4	Pancreatic Adenocarcinoma	Pancreas	Pancreas
ACH-001442	1.0127806140076254	0	A388	Cutaneous Squamous Cell Carcinoma	Skin	Skin
ACH-001541	1.076355415191799	0	KMS28PE	Non-Hodgkin Lymphoma	Lymphoid	Lymphoid
ACH-000715	1.008879659677639	0.765535	SNU1214	Head and Neck Squamous Cell Carcinoma	Head and Neck	Head and Neck
ACH-000755	0.9149540954438048	0.4005379295837288	HCC2218	Breast Ductal Carcinoma In Situ	Breast	Breast
ACH-000745	1.0047523014545825	0.4222330006830478	MOLP8	Non-Hodgkin Lymphoma	Lymphoid	Lymphoid
ACH-000329	0.9897332926716218	3.45022	CCFSTTG1	Diffuse Glioma	CNS/Brain	CNS/Brain
ACH-000318	0.7567892182639714	1.3895668117627256	TE10	Esophageal Squamous Cell Carcinoma	Esophagus/Stomach	Esophagus/Stomach
ACH-001210	0.9794002020654944	0.5945485495503542	TTC1240	Rhabdoid Cancer	Kidney	Kidney
ACH-002025	0.8820196911090464	1.584962500721156	TT1TKB	Colorectal Adenocarcinoma	Bowel	Bowel
ACH-002016	1.0386743678872912	0	MEL290	Ocular Melanoma	Eye	Eye
ACH-000631	1.048257542172614	9.741787175234036	KS1	Diffuse Glioma	CNS/Brain	CNS/Brain
ACH-000861	0.939971	3.93452	HOP62	Non-Small Cell Lung Cancer	Lung	Lung
ACH-001356	0.9836694854359216	0.4222330006830478	MB1	Anaplastic Thyroid Cancer	Thyroid	Thyroid
ACH-000569	0.8795111972717556	1.070389327891398	ISTMES1	Pleural Mesothelioma	Pleura	Pleura
ACH-000183	0.9135670651988996	0.0285692	L363	Non-Hodgkin Lymphoma	Lymphoid	Lymphoid
ACH-001275	1.0239998619789266	3.1176950426697547	SYO1	Synovial Sarcoma	Soft Tissue	Soft Tissue
ACH-000899	1.1983327241015629	0.2630344058337938	WM88	Melanoma	Skin	Skin
ACH-000378	0.708951	1.01436	NCIH647	Non-Small Cell Lung Cancer	Lung	Lung
ACH-000119	1.005021207698089	0.3103401206121505	HS863T	Non-Cancerous	Fibroblast	Fibroblast
ACH-002458	0.9455667893209364	0.4005379295837288	HT144SKINFV1	Melanoma	Skin	Skin
ACH-000031	1.0794736635698412	1.510961919277379	PANC0213	Pancreatic Adenocarcinoma	Pancreas	Pancreas
ACH-000994	1.0137140687638535	4.22574	HEC59	Endometrial Carcinoma	Uterus	Uterus
ACH-000949	0.9896692547543564	0.2509615735332188	TGBC11TKB	Esophagogastric Adenocarcinoma	Esophagus/Stomach	Esophagus/Stomach
ACH-001048	1.0140295591152784	3.582556003014061	COV504	Ovarian Epithelial Tumor	Ovary/Fallopian Tube	Ovary/Fallopian Tube
ACH-000331	1.0190602680506575	0.4854268271702416	ISTMES2	Pleural Mesothelioma	Pleura	Pleura
ACH-001211	1.0040687212185218	10.479982308009667	TTC549	Embryonal Tumor	CNS/Brain	CNS/Brain
ACH-000029	0.8586272650591384	3.613531652917927	HCC827GR5	Non-Small Cell Lung Cancer	Lung	Lung
ACH-000249	1.015392749891537	0.4854268271702416	CL11	Colorectal Adenocarcinoma	Bowel	Bowel
ACH-000622	0.7673816211778162	0.2868811477881615	KNS42	Diffuse Glioma	CNS/Brain	CNS/Brain
ACH-001443	1.2122618266200254	0.0703893	ASH3	Anaplastic Thyroid Cancer	Thyroid	Thyroid
ACH-001610	0.8668129191702004	0.7484612330040357	NP5	Diffuse Glioma	CNS/Brain	CNS/Brain
ACH-000797	1.0027561276369683	6.882398504053875	HLFA	Non-Cancerous	Fibroblast	Fibroblast
ACH-001791	0.9482329353384692	0.0565835	LPS6	Liposarcoma	Soft Tissue	Soft Tissue
ACH-000805	0.9980068786797868	0.3448284969974411	COLO679	Melanoma	Skin	Skin
ACH-000434	1.4149177559067485	0.3219280948873623	NCIH1915	Non-Small Cell Lung Cancer	Lung	Lung
ACH-000113	0.9790937081075411	0.0565835	OCIAML2	Acute Myeloid Leukemia	Myeloid	Myeloid
ACH-000675	1.128725857419686	0.5058909297299572	NCIH1734	Non-Small Cell Lung Cancer	Lung	Lung
ACH-000824	0.6599026048266716	0.2141248053528473	KYSE510	Esophageal Squamous Cell Carcinoma	Esophagus/Stomach	Esophagus/Stomach
ACH-000743	0.9970395437222784	2.69153	CORL95	Lung Neuroendocrine Tumor	Lung	Lung
ACH-000076	0.8943650372226105	0.3673710656485294	NCO2	Myeloproliferative Neoplasms	Myeloid	Myeloid
ACH-000081	0.9929712059642644	0.5360529002402097	GDM1	Acute Myeloid Leukemia	Myeloid	Myeloid
ACH-001692	0.9598876247695726	0	UPCISCC040	Head and Neck Squamous Cell Carcinoma	Head and Neck	Head and Neck
ACH-001559	1.016476019284378	0.3334237337251918	MERO82	Pleural Mesothelioma	Pleura	Pleura
ACH-000560	0.99003	9.41914	ECC10	Esophagogastric Adenocarcinoma	Esophagus/Stomach	Esophagus/Stomach
ACH-001498	1.0205680577232026	0	FARAGE	Non-Hodgkin Lymphoma	Lymphoid	Lymphoid
ACH-001673	0.7486836135586621	0.1763227726404629	TFK1	Intraductal Papillary Neoplasm of the Bile Duct	Biliary Tract	Biliary Tract
ACH-001194	1.0313422249801742	0.2141248053528473	SKRC31	Renal Cell Carcinoma	Kidney	Kidney
ACH-001624	0.9945035105287304	0.0565835	ONDA9	Diffuse Glioma	CNS/Brain	CNS/Brain
ACH-000782	1.0000525009552432	0.2265085298086797	SEM	B-Lymphoblastic Leukemia/Lymphoma	Lymphoid	Lymphoid
ACH-000425	0.892288	0.1505596765753814	UACC62	Melanoma	Skin	Skin
ACH-000325	0.9547007936586356	0.3448284969974411	SNU620	Esophagogastric Adenocarcinoma	Esophagus/Stomach	Esophagus/Stomach
ACH-001334	0.5672976450784966	0	C4I	Cervical Squamous Cell Carcinoma	Cervix	Cervix
ACH-000841	0.8766817895530924	0.4541758931858021	NCIH2087	Non-Small Cell Lung Cancer	Lung	Lung
ACH-000615	1.0297316857952283	0.8155754288625725	SKMEL28	Melanoma	Skin	Skin
ACH-000785	0.8366048059502517	1.292781749227846	NCIH2126	Non-Small Cell Lung Cancer	Lung	Lung
ACH-000558	1.0715145950572202	0.8953026213333066	A172	Diffuse Glioma	CNS/Brain	CNS/Brain
ACH-001283	0.9933802572333597	0.4222330006830478	TC106	Ewing Sarcoma	Bone	Bone
ACH-001412	0.7074447856983083	0.4005379295837288	UMUC10	Bladder Urothelial Carcinoma	Bladder/Urinary Tract	Bladder/Urinary Tract
ACH-001413	1.0215927082910092	3.663344619366085	UMUC11	Bladder Urothelial Carcinoma	Bladder/Urinary Tract	Bladder/Urinary Tract
ACH-000885	0.987609	1.726831217032493	TOV21G	Ovarian Epithelial Tumor	Ovary/Fallopian Tube	Ovary/Fallopian Tube
ACH-000215	0.910908	1.4905701304462011	LN382	Diffuse Glioma	CNS/Brain	CNS/Brain
ACH-000040	0.809365	0.1243281350022017	U118MG	Diffuse Glioma	CNS/Brain	CNS/Brain
ACH-002048	0.9073821276413426	10.7693	RMSYM	Rhabdomyosarcoma	Soft Tissue	Soft Tissue
ACH-000138	0.6268258356782901	4.589164236699772	CFPAC1	Pancreatic Adenocarcinoma	Pancreas	Pancreas
ACH-000980	0.9428027974534654	2.937344392150232	NCIH1155	Non-Small Cell Lung Cancer	Lung	Lung
ACH-000549	1.1073964105185783	0.8953026213333066	SNU1076	Head and Neck Squamous Cell Carcinoma	Head and Neck	Head and Neck
ACH-002024	0.8091008282306266	1.0071955014042038	ECC4	Colorectal Adenocarcinoma	Bowel	Bowel
ACH-000503	1.0176587672292825	3.493134922305505	BICR16	Head and Neck Squamous Cell Carcinoma	Head and Neck	Head and Neck
ACH-002467	0.9879333881210788	0.0565835	RPE1SS51	Non-Cancerous	Eye	Eye
ACH-001415	0.7013728563614829	0.0285692	UMUC7	Bladder Urothelial Carcinoma	Bladder/Urinary Tract	Bladder/Urinary Tract
ACH-001016	0.8028973527073328	0.0703893	BECKER	Diffuse Glioma	CNS/Brain	CNS/Brain
ACH-000346	0.9928657275491491	0.2868811477881615	JVM3	Non-Hodgkin Lymphoma	Lymphoid	Lymphoid
ACH-001864	1.000157508597191	0.7398481026993274	YSCCC	Intraductal Papillary Neoplasm of the Bile Duct	Biliary Tract	Biliary Tract
ACH-001391	1.0153154400461135	0.137504	SUM159PT	Invasive Breast Carcinoma	Breast	Breast
ACH-000287	1.0033624091809918	0.3219280948873623	NUDUL1	Non-Hodgkin Lymphoma	Lymphoid	Lymphoid
ACH-000700	1.1199429752543588	1.1890338243900171	NCIH2882	Non-Small Cell Lung Cancer	Lung	Lung
ACH-002015	1.1634986655154402	0	MEL285	Ocular Melanoma	Eye	Eye
ACH-000224	1.0021250627871776	1.811471030529836	HS819T	Non-Cancerous	Fibroblast	Fibroblast
ACH-000032	0.9967571528001608	0.4005379295837288	MHHCALL3	B-Lymphoblastic Leukemia/Lymphoma	Lymphoid	Lymphoid
ACH-001652	0.7319059653526365	0.0143553	SKGII	Cervical Squamous Cell Carcinoma	Cervix	Cervix
ACH-000169	0.960588	11.056095756038124	RD	Rhabdomyosarcoma	Soft Tissue	Soft Tissue
ACH-000118	1.008153912954271	0.4005379295837288	HUPT3	Pancreatic Adenocarcinoma	Pancreas	Pancreas
ACH-001993	1.0059065417110329	0	NALM16	B-Lymphoblastic Leukemia/Lymphoma	Lymphoid	Lymphoid
ACH-001386	0.6579622771368723	6.06889	SCLC22H	Lung Neuroendocrine Tumor	Lung	Lung
ACH-001849	0.996997	0	ICC9	Intraductal Papillary Neoplasm of the Bile Duct	Biliary Tract	Biliary Tract
ACH-001536	0.8839825727645663	0.0565835	KKU100	Intraductal Papillary Neoplasm of the Bile Duct	Biliary Tract	Biliary Tract
ACH-001632	0.6597612913555448	1.0356239097307212	PEO4	Ovarian Epithelial Tumor	Ovary/Fallopian Tube	Ovary/Fallopian Tube
ACH-000683	0.73606	0.3785116232537298	SNU503	Colorectal Adenocarcinoma	Bowel	Bowel
ACH-000741	1.0467481877374591	3.2047667506546134	UBLC1	Bladder Urothelial Carcinoma	Bladder/Urinary Tract	Bladder/Urinary Tract
ACH-001497	0.7818838461229874	0.0143553	ESO51	Esophagogastric Adenocarcinoma	Esophagus/Stomach	Esophagus/Stomach
ACH-001369	1.014041170451425	3.065227622775619	OCIC5X	Ovarian Epithelial Tumor	Ovary/Fallopian Tube	Ovary/Fallopian Tube
ACH-001410	0.9445022983122952	4.573495715495609	UMUC4	Bladder Urothelial Carcinoma	Bladder/Urinary Tract	Bladder/Urinary Tract
ACH-000638	0.7634020737001379	0.0565835	NCIH441	Non-Small Cell Lung Cancer	Lung	Lung
ACH-000227	0.9880791609546858	1.8953026213333068	KPNYN	Neuroblastoma	Peripheral Nervous System	Peripheral Nervous System
ACH-000605	0.8625413048390251	3.687060688339893	TE6	Esophageal Squamous Cell Carcinoma	Esophagus/Stomach	Esophagus/Stomach
ACH-000418	0.9957781953350864	0.2509615735332188	SW1353	Chondrosarcoma	Bone	Bone
ACH-001563	1.1635003262304349	0.0426443	MM127	Melanoma	Skin	Skin
ACH-000722	0.9232138780230822	0.4541758931858021	SNUC1	Colorectal Adenocarcinoma	Bowel	Bowel
ACH-000736	1.0253905706928814	0.411426	SNU601	Esophagogastric Adenocarcinoma	Esophagus/Stomach	Esophagus/Stomach
ACH-000200	0.9785607063048308	0.3673710656485294	NMCG1	Diffuse Glioma	CNS/Brain	CNS/Brain
ACH-001622	1.0303	0.0285692	ONDA7	Diffuse Glioma	CNS/Brain	CNS/Brain
ACH-001394	0.7355368570436193	0.1110313123887439	SUM229PE	Invasive Breast Carcinoma	Breast	Breast
ACH-000250	0.9171247305760548	0.411426	KMRC20	Renal Cell Carcinoma	Kidney	Kidney
ACH-002067	0.8674575886670399	3.839959587489532	NOS1	Osteosarcoma	Bone	Bone
ACH-000518	0.9702790906559806	0.4750848829487828	CAL33	Head and Neck Squamous Cell Carcinoma	Head and Neck	Head and Neck
ACH-000656	0.9532600561362556	0.0703893	SUDHL8	Non-Hodgkin Lymphoma	Lymphoid	Lymphoid
ACH-002045	1.1315006572661668	3.0303360783709588	HO1U1	Head and Neck Squamous Cell Carcinoma	Head and Neck	Head and Neck
ACH-000655	1.063202498690946	0.8559896973084807	SF268	Diffuse Glioma	CNS/Brain	CNS/Brain
ACH-001841	0.9694954747530756	1.903038270112912	ICC15	Intraductal Papillary Neoplasm of the Bile Duct	Biliary Tract	Biliary Tract
ACH-001067	1.014986034410763	1.6088092426755238	F5	Meningothelial Tumor	CNS/Brain	CNS/Brain
ACH-000126	0.8675854798690485	0.7824085649273732	KG1C	Diffuse Glioma	CNS/Brain	CNS/Brain
ACH-000186	0.8866977207426068	5.848998430400023	NCIH2444	Non-Small Cell Lung Cancer	Lung	Lung
ACH-001302	1.0424841804193083	5.337	COGN305	Neuroblastoma	Peripheral Nervous System	Peripheral Nervous System
ACH-000069	0.9877286372949804	0.2387868595871164	HS611T	Hodgkin Lymphoma	Lymphoid	Lymphoid
ACH-000625	1.247069919699779	10.351933039396444	HEP3B217	Hepatocellular Carcinoma	Liver	Liver
ACH-001418	0.7418509460450291	0.0143553	UWB1289	Ovarian Epithelial Tumor	Ovary/Fallopian Tube	Ovary/Fallopian Tube
ACH-001360	0.6394488531665723	0.0143553	MS751	Cervical Squamous Cell Carcinoma	Cervix	Cervix
ACH-001459	1.097772309320365	0.137504	C80	Colorectal Adenocarcinoma	Bowel	Bowel
ACH-001172	0.9000009982926516	1.0356239097307212	U251MGDM	Diffuse Glioma	CNS/Brain	CNS/Brain
ACH-000895	1.006083271535378	0.3673710656485294	CL34	Colorectal Adenocarcinoma	Bowel	Bowel
ACH-000127	1.0069833198864864	0.8155754288625725	SLR20	Bladder Urothelial Carcinoma	Bladder/Urinary Tract	Bladder/Urinary Tract
ACH-000312	1.0423684202287244	0.4854268271702416	SKNBE2	Neuroblastoma	Peripheral Nervous System	Peripheral Nervous System
ACH-000072	0.8501914759073143	0.1243281350022017	MEG01	Myeloproliferative Neoplasms	Myeloid	Myeloid
ACH-000695	1.050974901963693	4.128458384146928	CORL47	Lung Neuroendocrine Tumor	Lung	Lung
ACH-002509	1.075734595816659	0.1890338243900171	WM4235	Melanoma	Skin	Skin
ACH-001698	0.8014203501546933	0.0426443	UPCISCC116	Head and Neck Squamous Cell Carcinoma	Head and Neck	Head and Neck
ACH-001656	0.6438007511492446	0.0840643	SKNO1	Acute Myeloid Leukemia	Myeloid	Myeloid
ACH-000661	0.874823	0.0840643	WM1799	Melanoma	Skin	Skin
ACH-001556	0.7816282393887451	0.1890338243900171	MERO25	Pleural Mesothelioma	Pleura	Pleura
ACH-001151	1.0806166961069437	1.8875252707415875	OVCAR5	Ovarian Epithelial Tumor	Ovary/Fallopian Tube	Ovary/Fallopian Tube
ACH-001380	1.2266768957227852	7.737078300313749	PACADD165	Pancreatic Adenocarcinoma	Pancreas	Pancreas
ACH-000272	1.081894544256694	0.0976108	SLR24	Renal Cell Carcinoma	Kidney	Kidney
ACH-001630	0.7268063583234698	0	PEO1	Ovarian Epithelial Tumor	Ovary/Fallopian Tube	Ovary/Fallopian Tube
ACH-001569	1.0065498007991112	0.0285692	MM415	Melanoma	Skin	Skin
ACH-001820	0.9530661721531776	0.1890338243900171	COLO824	Breast Neoplasm, NOS	Breast	Breast
ACH-000588	0.6537485423335736	0.0285692	KMS26	Non-Hodgkin Lymphoma	Lymphoid	Lymphoid
ACH-001034	1.0168077811175058	0.0143553	CHLA9	Ewing Sarcoma	Bone	Bone
ACH-000340	1.0032005422595718	4.294988267691446	HS870T	Non-Cancerous	Fibroblast	Fibroblast
ACH-000751	0.966605	0.2016338611696504	OCIM1	Acute Myeloid Leukemia	Myeloid	Myeloid
ACH-001856	1.0544259006642265	2.263034405833794	RBE	Intraductal Papillary Neoplasm of the Bile Duct	Biliary Tract	Biliary Tract
ACH-001999	1.2122442060365284	0.2986583155645151	9505BIK	Pancreatic Adenocarcinoma	Pancreas	Pancreas
ACH-001861	0.8379019055619814	0.0976108	TGBC1TKB	Intracholecystic Papillary Neoplasm	Biliary Tract	Biliary Tract
ACH-000383	1.0164532639646098	1.2448870591235344	OE33	Esophagogastric Adenocarcinoma	Esophagus/Stomach	Esophagus/Stomach
ACH-000136	1.0203013587820342	4.514122260170708	CHP126	Neuroblastoma	Peripheral Nervous System	Peripheral Nervous System
ACH-000998	0.9953819150159904	0.9486008474933558	CW2	Colorectal Adenocarcinoma	Bowel	Bowel
ACH-000191	0.9989628730539464	0.5655971758542251	BHT101	Anaplastic Thyroid Cancer	Thyroid	Thyroid
ACH-001517	1.072758962832263	0.3334237337251918	HEC1	Endometrial Carcinoma	Uterus	Uterus
ACH-000898	0.9457586321101266	0.4005379295837288	SNU719	Esophagogastric Adenocarcinoma	Esophagus/Stomach	Esophagus/Stomach
ACH-000933	0.9667961159351812	0.2630344058337938	SNU324	Pancreatic Adenocarcinoma	Pancreas	Pancreas
ACH-000646	0.8553817678816715	0.1243281350022017	OVMANA	Ovarian Epithelial Tumor	Ovary/Fallopian Tube	Ovary/Fallopian Tube
ACH-000083	1.0030762728059608	0.3561438102252753	HS281T	Non-Cancerous	Fibroblast	Fibroblast
ACH-000794	1.0256586916216872	0.3561438102252753	BICR22	Head and Neck Squamous Cell Carcinoma	Head and Neck	Head and Neck
ACH-000428	1.228340156877415	1.82782	UO31	Renal Cell Carcinoma	Kidney	Kidney
ACH-000396	1.2985423679861978	0.6870606883398922	J82	Bladder Urothelial Carcinoma	Bladder/Urinary Tract	Bladder/Urinary Tract
ACH-000193	0.9865007529949644	0.0840643	KARPAS620	Non-Hodgkin Lymphoma	Lymphoid	Lymphoid
ACH-000977	1.0279057746478386	0.5260688116675876	LNCAPCLONEFGC	Prostate Adenocarcinoma	Prostate	Prostate
ACH-002023	0.787163	0.6415460290875237	TGBC18TKB	Ampullary Carcinoma	Ampulla of Vater	Ampulla of Vater
ACH-001232	0.9098275074536905	3.1602748314085933	UW228	Embryonal Tumor	CNS/Brain	CNS/Brain
ACH-000089	0.9976539106954032	11.521109643651332	NCIH684	Colorectal Adenocarcinoma	Bowel	Bowel
ACH-001751	1.049241690011206	10.728855861477568	RH36	Rhabdomyosarcoma	Soft Tissue	Soft Tissue
ACH-001677	1.0363635320147735	0	U2904	Non-Hodgkin Lymphoma	Lymphoid	Lymphoid
ACH-000872	0.7628569644172236	3.0531113364595623	HCC515	Non-Small Cell Lung Cancer	Lung	Lung
ACH-001392	0.9447237770520232	7.346956889378885	SUM185PE	Invasive Breast Carcinoma	Breast	Breast
ACH-000808	0.9023469705961056	0.8953026213333066	HUH28	Intraductal Papillary Neoplasm of the Bile Duct	Biliary Tract	Biliary Tract
ACH-001842	1.0082298404417274	0.6690267655096305	ICC2	Intraductal Papillary Neoplasm of the Bile Duct	Biliary Tract	Biliary Tract
ACH-001458	0.7622682334279475	0.0143553	C75	Colorectal Adenocarcinoma	Bowel	Bowel
ACH-000563	0.97968	1.6690267655096307	EBC1	Non-Small Cell Lung Cancer	Lung	Lung
ACH-000820	1.0555525152031946	0.2509615735332188	SW403	Colorectal Adenocarcinoma	Bowel	Bowel
ACH-001295	0.8196501301131142	0.9411063109464316	Y79	Retinoblastoma	Eye	Eye
ACH-001353	1.1435771894841729	2.8639384504239715	JOPACA1	Pancreatic Adenocarcinoma	Pancreas	Pancreas
ACH-001997	0.9976364392829338	0	ECC2	Intraductal Papillary Neoplasm of the Bile Duct	Biliary Tract	Biliary Tract
ACH-001702	0.7880713990821434	0.2868811477881615	VAESBJ	Epithelioid Sarcoma	Soft Tissue	Soft Tissue
ACH-002002	0.8004226171378618	0.0285692	A375SKINCJ2	Melanoma	Skin	Skin
ACH-001145	1.0200215285510803	0.0565835	OC316	Ovarian Epithelial Tumor	Ovary/Fallopian Tube	Ovary/Fallopian Tube
ACH-001038	0.9859104790156876	1.2448870591235344	COGE352	Ewing Sarcoma	Bone	Bone
ACH-002027	0.986404	0.5753123306874368	HOUAI	Endometrial Carcinoma	Uterus	Uterus
ACH-000902	0.9717903083501244	0.5160151470036647	CAL148	Invasive Breast Carcinoma	Breast	Breast
ACH-001558	1.0305737495455227	1.4905701304462011	MERO48A	Pleural Mesothelioma	Pleura	Pleura
ACH-000826	0.8778896096903019	1.8914191868460783	CAL12T	Non-Small Cell Lung Cancer	Lung	Lung
ACH-000222	1.0658901643083702	0.1110313123887439	ASPC1	Pancreatic Adenocarcinoma	Pancreas	Pancreas
ACH-000687	1.001588373419423	0.3785116232537298	CI1	Non-Hodgkin Lymphoma	Lymphoid	Lymphoid
ACH-000935	1.136044281567171	0.722466	MDST8	Colorectal Adenocarcinoma	Bowel	Bowel
ACH-000619	0.953654	0.5260688116675876	PECAPJ15	Head and Neck Squamous Cell Carcinoma	Head and Neck	Head and Neck
ACH-001555	1.2051830340327516	0.2265085298086797	MERO14	Pleural Mesothelioma	Pleura	Pleura
ACH-001515	0.7128486680865909	0.0143553	HCS2	Cervical Squamous Cell Carcinoma	Cervix	Cervix
ACH-000918	0.9969826619342018	0.3334237337251918	MOLT16	T-Lymphoblastic Leukemia/Lymphoma	Lymphoid	Lymphoid
ACH-000020	0.9866706509369596	0.2750070474998698	MHHCALL2	B-Lymphoblastic Leukemia/Lymphoma	Lymphoid	Lymphoid
ACH-000626	0.9571663730024528	0.2265085298086797	U266B1	Non-Hodgkin Lymphoma	Lymphoid	Lymphoid
ACH-000942	1.020040790534406	0.137504	HPBALL	T-Lymphoblastic Leukemia/Lymphoma	Lymphoid	Lymphoid
ACH-000993	0.9998900041935403	0.4646682670034443	JHUEM7	Endometrial Carcinoma	Uterus	Uterus
ACH-001375	1.0094447143105696	0.411426	PACADD119	Pancreatic Adenocarcinoma	Pancreas	Pancreas
ACH-001573	0.9694670947525612	0.0143553	MOLM1	Myeloproliferative Neoplasms	Myeloid	Myeloid
ACH-000838	0.879626	0.1763227726404629	AMO1	Non-Hodgkin Lymphoma	Lymphoid	Lymphoid
ACH-000762	0.7599556582665582	0.1890338243900171	YD38	Head and Neck Squamous Cell Carcinoma	Head and Neck	Head and Neck
ACH-001690	1.1560763470051614	1.1890338243900171	UPCISCC026	Head and Neck Squamous Cell Carcinoma	Head and Neck	Head and Neck
ACH-001794	1.0582530673420536	6.203396948546115	93T449	Liposarcoma	Soft Tissue	Soft Tissue
ACH-001647	1.0168472333684897	0	SHI1	Acute Myeloid Leukemia	Myeloid	Myeloid
ACH-001339	0.9315529219758724	0.1110313123887439	COLO794	Melanoma	Skin	Skin
ACH-001509	1.1152233943035337	0.0285692	H357	Head and Neck Squamous Cell Carcinoma	Head and Neck	Head and Neck
ACH-000787	0.9407892524808608	0.8875252707415875	LXF289	Non-Small Cell Lung Cancer	Lung	Lung
ACH-000624	0.5171267548371874	0.5655971758542251	HCC1806	Breast Ductal Carcinoma In Situ	Breast	Breast
ACH-002042	1.1183871937914525	1.1505596765753812	T3M5	Head and Neck Squamous Cell Carcinoma	Head and Neck	Head and Neck
ACH-001390	0.8651430146473276	0.0285692	SUM149PT	Invasive Breast Carcinoma	Breast	Breast
ACH-000357	1.0068979119447767	0.137504	JEKO1	Non-Hodgkin Lymphoma	Lymphoid	Lymphoid
ACH-000909	0.9626386620342662	0.5260688116675876	JHUEM2	Endometrial Carcinoma	Uterus	Uterus
ACH-001961	0.8209398760054694	1.1763227726404628	GB2	Intracholecystic Papillary Neoplasm	Biliary Tract	Biliary Tract
ACH-001106	0.9945358868376464	0.3448284969974411	KOPN8	B-Lymphoblastic Leukemia/Lymphoma	Lymphoid	Lymphoid
ACH-001844	0.948912	6.351557662450426	ICC4	Intraductal Papillary Neoplasm of the Bile Duct	Biliary Tract	Biliary Tract
ACH-000468	0.9744792966744076	0.5849625007211562	PK45H	Pancreatic Adenocarcinoma	Pancreas	Pancreas
ACH-000926	1.0317845953114857	0.4646682670034443	HT55	Colorectal Adenocarcinoma	Bowel	Bowel
ACH-001745	1.1881757444280123	8.683661368883762	RHJT	Rhabdomyosarcoma	Soft Tissue	Soft Tissue
ACH-000645	0.998696	0.4750848829487828	JL1	Pleural Mesothelioma	Pleura	Pleura
ACH-000791	1.0174426856862409	1.0840642647884746	RERFLCAD1	Non-Small Cell Lung Cancer	Lung	Lung
ACH-000137	0.9270851268993896	0.4541758931858021	8MGBA	Diffuse Glioma	CNS/Brain	CNS/Brain
ACH-001651	0.8978859689799092	2.280956313831056	SKGI	Cervical Squamous Cell Carcinoma	Cervix	Cervix
ACH-000011	0.816572	0.3895668117627256	253J	Bladder Urothelial Carcinoma	Bladder/Urinary Tract	Bladder/Urinary Tract
ACH-000436	0.8996534255326727	0.0565835	OCIMY7	Non-Hodgkin Lymphoma	Lymphoid	Lymphoid
ACH-000177	0.950198	0.2387868595871164	NCIH660	Prostate Small Cell Carcinoma	Prostate	Prostate
ACH-000006	0.9706908993593718	0.0565835	MONOMAC6	Acute Myeloid Leukemia	Myeloid	Myeloid
ACH-000504	0.8648922807167081	0.5849625007211562	SNB75	Diffuse Glioma	CNS/Brain	CNS/Brain
ACH-000522	0.8543481122802755	3.2675357980687347	UMUC3	Bladder Urothelial Carcinoma	Bladder/Urinary Tract	Bladder/Urinary Tract
ACH-001532	1.0320513062254189	0	JMURTK2	Rhabdoid Cancer	Kidney	Kidney
ACH-001373	0.8692144695947555	0.1890338243900171	OV17R	Ovarian Epithelial Tumor	Ovary/Fallopian Tube	Ovary/Fallopian Tube
ACH-001289	1.0320216693487982	0.1243281350022017	COGAR359	Embryonal Tumor	CNS/Brain	CNS/Brain
ACH-000324	0.7831565407965904	0.0565835	JHOC5	Ovarian Epithelial Tumor	Ovary/Fallopian Tube	Ovary/Fallopian Tube
ACH-001836	0.912951	2.6507645591169022	ICC108	Intraductal Papillary Neoplasm of the Bile Duct	Biliary Tract	Biliary Tract
ACH-000806	0.9369461293286492	0.2750070474998698	L540	Hodgkin Lymphoma	Lymphoid	Lymphoid
ACH-000261	1.3422590633669258	1.01436	RERFLCAI	Non-Small Cell Lung Cancer	Lung	Lung
ACH-000388	0.987449	0.2630344058337938	NUDHL1	Non-Hodgkin Lymphoma	Lymphoid	Lymphoid
ACH-000307	0.7292450048914267	3.797012977836145	PK1	Pancreatic Adenocarcinoma	Pancreas	Pancreas
ACH-000889	1.0083465049421838	0.2750070474998698	KMM1	Non-Hodgkin Lymphoma	Lymphoid	Lymphoid
ACH-000114	1.141475484050983	5.918863237274595	SU8686	Pancreatic Adenocarcinoma	Pancreas	Pancreas
ACH-000611	1.2942962744329478	0.0976108	SUDHL6	Non-Hodgkin Lymphoma	Lymphoid	Lymphoid
ACH-000380	1.0768670757688237	0.0426443	KMS12BM	Non-Hodgkin Lymphoma	Lymphoid	Lymphoid
ACH-000799	0.8697635453355403	1.9068905956085185	HS695T	Melanoma	Skin	Skin
ACH-000067	1.0290420553747368	2.5185351389821804	HS683	Diffuse Glioma	CNS/Brain	CNS/Brain
ACH-001301	0.9970041170809726	2.4776773275653072	COGN278	Neuroblastoma	Peripheral Nervous System	Peripheral Nervous System
ACH-000897	0.8644572299658327	0.3219280948873623	FTC238	Well-Differentiated Thyroid Cancer	Thyroid	Thyroid
ACH-000386	0.9629653991270352	0.3219280948873623	KG1	Acute Myeloid Leukemia	Myeloid	Myeloid
ACH-000451	0.6671494264331801	7.924812503605781	NCIH2085	Non-Small Cell Lung Cancer	Lung	Lung
ACH-000951	0.8671381467004448	0.2750070474998698	NCIH2342	Non-Small Cell Lung Cancer	Lung	Lung
ACH-000689	1.210082094881537	10.507299124122763	RH18	Rhabdomyosarcoma	Soft Tissue	Soft Tissue
ACH-001736	1.0162065176969906	0	HB1119	B-Lymphoblastic Leukemia/Lymphoma	Lymphoid	Lymphoid
ACH-001461	0.9126647802910124	7.133090824306742	C99	Colorectal Adenocarcinoma	Bowel	Bowel
ACH-000154	1.009246442296775	0.6229303509201767	HS888T	Non-Cancerous	Fibroblast	Fibroblast
ACH-001574	0.9980917636728768	0	MOLM14	Acute Myeloid Leukemia	Myeloid	Myeloid
ACH-000641	0.62051	1.6182386555954549	CMK	Acute Myeloid Leukemia	Myeloid	Myeloid
ACH-000461	0.8920492706209848	0.5360529002402097	SNU1196	Intraductal Papillary Neoplasm of the Bile Duct	Biliary Tract	Biliary Tract
ACH-001716	1.0021811463002603	0	GOTO	Neuroblastoma	Peripheral Nervous System	Peripheral Nervous System
ACH-000467	1.3605038185522689	0.2986583155645151	HCC56	Colorectal Adenocarcinoma	Bowel	Bowel
ACH-000459	1.0848380253578098	0.4750848829487828	TUHR10TKB	Renal Cell Carcinoma	Kidney	Kidney
ACH-000002	0.9844892864506818	0.0840643	HL60	Acute Myeloid Leukemia	Myeloid	Myeloid
ACH-001645	1.0464438120845392	0.0840643	SEKI	Melanoma	Skin	Skin
ACH-002005	1.0977712437955272	0.1110313123887439	SKMEL19	Melanoma	Skin	Skin
ACH-000341	0.9960783446187584	4.705977901682522	SKNFI	Neuroblastoma	Peripheral Nervous System	Peripheral Nervous System
ACH-001520	1.032896202140872	0.0285692	HG3	B-Lymphoblastic Leukemia/Lymphoma	Lymphoid	Lymphoid
ACH-000240	1.0109935698219523	0.903038	HS600T	Non-Cancerous	Fibroblast	Fibroblast
ACH-000256	0.6567659399779283	6.615004241635032	COV318	Ovarian Epithelial Tumor	Ovary/Fallopian Tube	Ovary/Fallopian Tube
ACH-000131	1.008225314851616	1.4646682670034443	HS229T	Non-Cancerous	Fibroblast	Fibroblast
ACH-001388	0.9351289209429716	1.070389327891398	SUM102PT	Invasive Breast Carcinoma	Breast	Breast
ACH-000099	0.8276683068827668	10.087728018172488	SIMA	Neuroblastoma	Peripheral Nervous System	Peripheral Nervous System
ACH-002055	1.0116189135927207	0	TL1	Non-Hodgkin Lymphoma	Lymphoid	Lymphoid
ACH-000512	1.0151269827144491	0.0285692	INA6	Non-Hodgkin Lymphoma	Lymphoid	Lymphoid
ACH-000627	0.9620793484318996	0.5058909297299572	LCLC103H	Non-Small Cell Lung Cancer	Lung	Lung
ACH-000391	0.9336991627416622	2.263034405833794	MHHES1	Ewing Sarcoma	Bone	Bone
ACH-000864	0.9269552354274188	0.411426	COLO684	Endometrial Carcinoma	Uterus	Uterus
ACH-000754	0.9913734463383872	0.2387868595871164	L428	Hodgkin Lymphoma	Lymphoid	Lymphoid
ACH-000051	0.996207	1.1043366598147355	TE617T	Rhabdomyosarcoma	Soft Tissue	Soft Tissue
ACH-000065	0.9744341183691216	0.1763227726404629	OCIAML5	Acute Myeloid Leukemia	Myeloid	Myeloid
ACH-000316	1.0229060035844326	0.1763227726404629	SNU886	Hepatocellular Carcinoma	Liver	Liver
ACH-000576	1.2779242698510855	0.1763227726404629	KMS27	Non-Hodgkin Lymphoma	Lymphoid	Lymphoid
ACH-000944	0.9942973155274376	0.2986583155645151	NAMALWA	Non-Hodgkin Lymphoma	Lymphoid	Lymphoid
ACH-001368	1.0279276866821343	0.1634987322828795	OACM51	Esophagogastric Adenocarcinoma	Esophagus/Stomach	Esophagus/Stomach
ACH-001843	1.0610999309223472	0.5459683691052926	ICC3	Intraductal Papillary Neoplasm of the Bile Duct	Biliary Tract	Biliary Tract
ACH-000252	0.9919147835114412	10.165158245383909	LS1034	Colorectal Adenocarcinoma	Bowel	Bowel
ACH-001377	1.038706701434601	2.963474123974886	PACADD137	Pancreatic Adenocarcinoma	Pancreas	Pancreas
ACH-000516	1.3783436877553508	5.275379596253622	CAL78	Chondrosarcoma	Bone	Bone
ACH-000663	1.0450140537192765	0.2265085298086797	OVTOKO	Ovarian Epithelial Tumor	Ovary/Fallopian Tube	Ovary/Fallopian Tube
ACH-001554	0.9627000105947736	0.1763227726404629	MEL202	Ocular Melanoma	Eye	Eye
ACH-000406	0.8581644806643013	0.137504	U937	Acute Myeloid Leukemia	Myeloid	Myeloid
ACH-000286	1.401095337518794	9.90709	SNU1033	Colorectal Adenocarcinoma	Bowel	Bowel
ACH-000480	0.8885536289318214	10.07159643579132	HUH7	Hepatocellular Carcinoma	Liver	Liver
ACH-000452	1.0597205946248778	2.4672794804599825	TE8	Esophageal Squamous Cell Carcinoma	Esophagus/Stomach	Esophagus/Stomach
ACH-000446	0.9434098560116342	8.451087446957397	KPNSI9S	Neuroblastoma	Peripheral Nervous System	Peripheral Nervous System
ACH-000445	1.0406752084521709	0.1634987322828795	KNS60	Diffuse Glioma	CNS/Brain	CNS/Brain
ACH-000449	0.9560645688330666	3.929790997718597	MESSA	Uterine Sarcoma/Mesenchymal	Uterus	Uterus
ACH-000929	0.8567848358203882	0.3785116232537298	NCIH2110	Non-Small Cell Lung Cancer	Lung	Lung
ACH-000636	1.0237599877881454	0.3103401206121505	RPMI8402	T-Lymphoblastic Leukemia/Lymphoma	Lymphoid	Lymphoid
ACH-001628	0.6543193479078909	0.0703893	PEA1	Ovarian Epithelial Tumor	Ovary/Fallopian Tube	Ovary/Fallopian Tube
ACH-000160	1.0099148371571702	0.0703893	BT12	Embryonal Tumor	CNS/Brain	CNS/Brain
ACH-001321	1.012575333545364	0.1890338243900171	TT	Medullary Thyroid Cancer	Thyroid	Thyroid
ACH-000460	0.9278680687588704	0.7570232465074596	SNU8	Ovarian Epithelial Tumor	Ovary/Fallopian Tube	Ovary/Fallopian Tube
ACH-000401	0.8620855255472856	0.3561438102252753	COLO800	Melanoma	Skin	Skin
ACH-002019	1.0183077077059326	0	HOKUG	Glassy Cell Carcinoma of the Cervix	Cervix	Cervix
ACH-000500	1.1843829616935264	0.8073549220576041	SNU46	Head and Neck Squamous Cell Carcinoma	Head and Neck	Head and Neck
ACH-000392	1.0316195851834968	0.5459683691052926	CALU3	Non-Small Cell Lung Cancer	Lung	Lung
ACH-001611	1.1467306619488855	0.1505596765753814	NP8	Diffuse Glioma	CNS/Brain	CNS/Brain
ACH-000531	1.0093828143218526	4.506525779043123	RS5	Non-Cancerous	Fibroblast	Fibroblast
ACH-000541	0.9718991208248722	0.0426443	KMS34	Non-Hodgkin Lymphoma	Lymphoid	Lymphoid
ACH-000414	0.8260476596977879	0.3448284969974411	NCIH1944	Non-Small Cell Lung Cancer	Lung	Lung
ACH-000100	0.9816906773633034	9.752230096606754	RH41	Rhabdomyosarcoma	Soft Tissue	Soft Tissue
ACH-001396	0.5817257896039735	0.1505596765753814	SUM52PE	Invasive Breast Carcinoma	Breast	Breast
ACH-001376	1.1998245564572374	7.523169866085612	PACADD135	Pancreatic Adenocarcinoma	Pancreas	Pancreas
ACH-000801	0.7369281951818141	0.2387868595871164	HS936T	Melanoma	Skin	Skin
ACH-000983	0.9712130588651164	0.2630344058337938	KCL22	Myeloproliferative Neoplasms	Myeloid	Myeloid
ACH-000598	0.864767	0.2750070474998698	KMS21BM	Non-Hodgkin Lymphoma	Lymphoid	Lymphoid
ACH-000599	0.8161493255807076	0.6690267655096305	PATU8902	Pancreatic Adenocarcinoma	Pancreas	Pancreas
ACH-000122	0.6358339788623166	0.1110313123887439	SUPT11	Non-Hodgkin Lymphoma	Lymphoid	Lymphoid
ACH-001098	0.8042319405563353	5.398487190018967	KCIMOH1	Pancreatic Adenocarcinoma	Pancreas	Pancreas
ACH-000268	0.7222834027928124	0.6870606883398922	SNU245	Intraductal Papillary Neoplasm of the Bile Duct	Biliary Tract	Biliary Tract
ACH-001374	1.031213011976389	1.480265122054463	PA1	Ovarian Germ Cell Tumor	Ovary/Fallopian Tube	Ovary/Fallopian Tube
ACH-000028	0.6712271269917607	0.7136958148433591	KPL1	Invasive Breast Carcinoma	Breast	Breast
ACH-000168	0.9482931533323192	0.0426443	NOMO1	Acute Myeloid Leukemia	Myeloid	Myeloid
ACH-002046	1.0224637093675868	1.0071955014042038	HTMMT	Endometrial Carcinoma	Uterus	Uterus
ACH-001035	1.021484122722002	0.2141248053528473	CHLA99	Ewing Sarcoma	Bone	Bone
ACH-001322	1.0067029996360364	7.719662616082799	CME1	Synovial Sarcoma	Soft Tissue	Soft Tissue
ACH-001370	1.3306940652934247	2.104336659814736	OCIP5X	Ovarian Epithelial Tumor	Ovary/Fallopian Tube	Ovary/Fallopian Tube
ACH-001568	1.0234647719156538	0.137504	MM386	Melanoma	Skin	Skin
ACH-001804	0.6871849144042776	1.879705766282288	LPS510	Liposarcoma	Soft Tissue	Soft Tissue
ACH-000760	0.9293019155680412	1.144046369616707	LNZ308	Diffuse Glioma	CNS/Brain	CNS/Brain
ACH-001857	1.001709511638456	0.0703893	SG231	Intraductal Papillary Neoplasm of the Bile Duct	Biliary Tract	Biliary Tract
ACH-000770	0.997356	0.4005379295837288	P31FUJ	Acute Myeloid Leukemia	Myeloid	Myeloid
ACH-000868	0.7829148601202849	1.6599245584023783	HCC1195	Non-Small Cell Lung Cancer	Lung	Lung
ACH-000055	1.0644163379658658	0.3561438102252753	D283MED	Embryonal Tumor	CNS/Brain	CNS/Brain
ACH-000094	0.8406427412016515	0.1890338243900171	HPAFII	Pancreatic Adenocarcinoma	Pancreas	Pancreas
ACH-000862	1.1159821431818058	6.517590657743283	KMBC2	Bladder Urothelial Carcinoma	Bladder/Urinary Tract	Bladder/Urinary Tract
ACH-000596	0.839386	0.3895668117627256	LCLC97TM1	Non-Small Cell Lung Cancer	Lung	Lung
ACH-000829	1.0333645999134298	0.1243281350022017	HUNS1	Non-Hodgkin Lymphoma	Lymphoid	Lymphoid
ACH-000387	0.924492	0.0426443	TF1	Acute Myeloid Leukemia	Myeloid	Myeloid
ACH-000204	1.072868081505432	0.0703893	LP1	Non-Hodgkin Lymphoma	Lymphoid	Lymphoid
ACH-000310	0.9479299594304106	0.3103401206121505	IMR32	Neuroblastoma	Peripheral Nervous System	Peripheral Nervous System
ACH-000430	1.151518270659214	0.6959938131099002	TYKNU	Ovarian Epithelial Tumor	Ovary/Fallopian Tube	Ovary/Fallopian Tube
ACH-000236	1.1533749872287864	0.4436066514756146	SW1417	Colorectal Adenocarcinoma	Bowel	Bowel
ACH-001550	1.0000805022458836	6.683556107495676	MCC13	Merkel Cell Carcinoma	Skin	Skin
ACH-001609	1.2883566021245456	0.5360529002402097	NP3	Diffuse Glioma	CNS/Brain	CNS/Brain
ACH-000917	0.9515421797572706	2.55582	TE4	Esophageal Squamous Cell Carcinoma	Esophagus/Stomach	Esophagus/Stomach
ACH-001500	1.0473467969311077	6.348197003077914	FLO1	Esophagogastric Adenocarcinoma	Esophagus/Stomach	Esophagus/Stomach
ACH-001740	0.9118741653826592	8.488482874444532	RH28	Rhabdomyosarcoma	Soft Tissue	Soft Tissue
ACH-000140	0.997429	0.2986583155645151	PFEIFFER	Non-Hodgkin Lymphoma	Lymphoid	Lymphoid
ACH-000370	0.945453	0.3448284969974411	SNU626	Diffuse Glioma	CNS/Brain	CNS/Brain
ACH-001086	0.3342522047510451	0.0840643	HELA	Cervical Adenocarcinoma	Cervix	Cervix
ACH-000546	0.8835858962986631	0.4646682670034443	HSC4	Head and Neck Squamous Cell Carcinoma	Head and Neck	Head and Neck
ACH-000498	0.9411255897428455	0.2016338611696504	KO52	Acute Myeloid Leukemia	Myeloid	Myeloid
ACH-000543	0.9501154227369184	0.8399595874895318	SNU489	Diffuse Glioma	CNS/Brain	CNS/Brain
ACH-000151	0.9294182682252456	0.0285692	JM1	B-Lymphoblastic Leukemia/Lymphoma	Lymphoid	Lymphoid
ACH-000717	0.9792035848896404	5.768449015180547	COLO680N	Esophageal Squamous Cell Carcinoma	Esophagus/Stomach	Esophagus/Stomach
ACH-000263	0.9629702691219328	0.0840643	KASUMI1	Acute Myeloid Leukemia	Myeloid	Myeloid
ACH-000150	0.8806871221702853	1.5897634869849773	HCC2935	Non-Small Cell Lung Cancer	Lung	Lung
ACH-000437	0.944273	0.7136958148433591	SW1088	Diffuse Glioma	CNS/Brain	CNS/Brain
ACH-000915	0.9022916386807696	0.0840643	IPC298	Melanoma	Skin	Skin
ACH-001511	1.0737308018685028	4.011674533380918	H413	Head and Neck Squamous Cell Carcinoma	Head and Neck	Head and Neck
ACH-002510	1.167691888772503	0.925999	M040416	Melanoma	Skin	Skin
ACH-001799	0.6663848343166321	0.3103401206121505	LPS141	Liposarcoma	Soft Tissue	Soft Tissue
ACH-001347	1.0798176998756055	3.582556003014061	H157	Head and Neck Squamous Cell Carcinoma	Head and Neck	Head and Neck
ACH-001674	1.1638225340997927	0.0703893	TGW	Neuroblastoma	Peripheral Nervous System	Peripheral Nervous System
ACH-000374	0.8568233488219978	0.137504	HCC1143	Invasive Breast Carcinoma	Breast	Breast
ACH-001960	0.9861679508133154	0.0565835	CCSW1	Intraductal Papillary Neoplasm of the Bile Duct	Biliary Tract	Biliary Tract
ACH-000221	1.0544544190427971	0.5753123306874368	SNU398	Hepatocellular Carcinoma	Liver	Liver
ACH-001341	0.7690541071541475	0.0426443	DOTC24510	Mixed Cervical Carcinoma	Cervix	Cervix
ACH-000544	0.7531471127813563	1.978195629681652	OE21	Esophageal Squamous Cell Carcinoma	Esophagus/Stomach	Esophagus/Stomach
ACH-001523	0.9541669902489488	0.9560566524124028	HSC1	Cutaneous Squamous Cell Carcinoma	Skin	Skin
ACH-001408	0.6204610354501325	4.192194165283345	UMUC14	Urethral Cancer	Bladder/Urinary Tract	Bladder/Urinary Tract
ACH-000202	1.4346204623271168	0.5753123306874368	COLO320	Colorectal Adenocarcinoma	Bowel	Bowel
ACH-000892	0.9054447941759654	0.4005379295837288	NCIH1563	Non-Small Cell Lung Cancer	Lung	Lung
ACH-000320	0.9724099673246452	6.827437980892547	PSN1	Pancreatic Adenocarcinoma	Pancreas	Pancreas
ACH-000305	0.884775	2.127633279725874	ECGI10	Esophageal Squamous Cell Carcinoma	Esophagus/Stomach	Esophagus/Stomach
ACH-000315	0.9880965158610782	0.2630344058337938	KARPAS422	Non-Hodgkin Lymphoma	Lymphoid	Lymphoid
ACH-000571	0.988961	4.155425431747197	T98G	Diffuse Glioma	CNS/Brain	CNS/Brain
ACH-001193	0.6485019023140772	0.2387868595871164	SKPNDW	Ewing Sarcoma	Bone	Bone
ACH-001030	0.9472520039722104	1.4646682670034443	CHLA218	Ewing Sarcoma	Bone	Bone
ACH-001839	0.6844921603754601	0.0285692	ICC137	Intraductal Papillary Neoplasm of the Bile Duct	Biliary Tract	Biliary Tract
ACH-000313	1.0093209169546815	0.7739963251111731	KMRC3	Renal Cell Carcinoma	Kidney	Kidney
ACH-001367	0.8957763752773737	5.825022364044702	NMB	Neuroblastoma	Peripheral Nervous System	Peripheral Nervous System
ACH-000438	0.9169323364419636	0.2868811477881615	LU65	Non-Small Cell Lung Cancer	Lung	Lung
ACH-000855	0.959863	0.1110313123887439	KYSE150	Esophageal Squamous Cell Carcinoma	Esophagus/Stomach	Esophagus/Stomach
ACH-000476	1.0975341816798834	0.1243281350022017	JHH4	Hepatocellular Carcinoma	Liver	Liver
ACH-001623	0.8168070937971713	1.726831217032493	ONDA8	Diffuse Glioma	CNS/Brain	CNS/Brain
ACH-000634	0.9251646260786014	0.5655971758542251	LN340	Diffuse Glioma	CNS/Brain	CNS/Brain
ACH-000162	0.9944088762850944	0.5360529002402097	GA10	Non-Hodgkin Lymphoma	Lymphoid	Lymphoid
ACH-001530	0.9786227644722044	8.083160170548394	JEG3	Gestational Trophoblastic Disease	Uterus	Uterus
ACH-000585	0.8768603122624447	3.6158870739160567	EPLC272H	Non-Small Cell Lung Cancer	Lung	Lung
ACH-000027	1.0284072837227982	1.6276068381296498	GOS3	Diffuse Glioma	CNS/Brain	CNS/Brain
ACH-001650	0.7749197702037546	0.5945485495503542	SISO	Cervical Adenocarcinoma	Cervix	Cervix
ACH-002017	0.8293131670686074	2.448900951145128	OMM1	Ocular Melanoma	Eye	Eye
ACH-001991	1.0003660464256112	0.0285692	NZOV9	Ovarian Epithelial Tumor	Ovary/Fallopian Tube	Ovary/Fallopian Tube
ACH-001518	1.031611922613532	1.1309308698264486	HEC116	Endometrial Carcinoma	Uterus	Uterus
ACH-000765	0.8850779960582833	0.1634987322828795	WM983B	Melanoma	Skin	Skin
ACH-002026	1.023473409071077	0.3785116232537298	HHUA	Endometrial Carcinoma	Uterus	Uterus
ACH-001328	1.112719638015836	0.4956951626240688	A431	Cutaneous Squamous Cell Carcinoma	Skin	Skin
ACH-000106	1.0071219928570556	0.2630344058337938	JVM2	Non-Hodgkin Lymphoma	Lymphoid	Lymphoid
ACH-000059	0.979079	0.1763227726404629	SUPB15	B-Lymphoblastic Leukemia/Lymphoma	Lymphoid	Lymphoid
ACH-000609	0.9683289501958212	5.154210530588339	SF126	Diffuse Glioma	CNS/Brain	CNS/Brain
ACH-000157	1.004721701473918	0.137504	A4FUK	Non-Hodgkin Lymphoma	Lymphoid	Lymphoid
ACH-000368	0.879841	0.3103401206121505	SNU1105	Diffuse Glioma	CNS/Brain	CNS/Brain
ACH-000886	0.9239334773454294	0.2265085298086797	NCIH2009	Non-Small Cell Lung Cancer	Lung	Lung
ACH-000439	1.0100079736438194	0.2016338611696504	ME1	Acute Myeloid Leukemia	Myeloid	Myeloid
ACH-000217	1.3207575112532823	2.702657543390911	JHH6	Hepatocellular Carcinoma	Liver	Liver
ACH-001524	0.9992611892711076	0.7311832415722002	HSC5	Cutaneous Squamous Cell Carcinoma	Skin	Skin
ACH-001329	1.028630060540339	0.0565835	ANGMCSS	Diffuse Glioma	CNS/Brain	CNS/Brain
ACH-000524	0.806303	5.950235100485688	KURAMOCHI	Ovarian Epithelial Tumor	Ovary/Fallopian Tube	Ovary/Fallopian Tube
ACH-000490	0.8906361886262012	0.8718436485093178	SF767	Cervical Squamous Cell Carcinoma	Cervix	Cervix
ACH-000259	0.5644253111767428	9.45413	KELLY	Neuroblastoma	Peripheral Nervous System	Peripheral Nervous System
ACH-000086	0.9186809377507692	0.137504	ACCMESO1	Pleural Mesothelioma	Pleura	Pleura
ACH-000093	1.0141350741898587	2.885574364371426	PANC0504	Pancreatic Adenocarcinoma	Pancreas	Pancreas
ACH-000213	1.139114232748752	1.1826922975161902	HUPT4	Pancreatic Adenocarcinoma	Pancreas	Pancreas
ACH-000043	0.999486	2.4982508675278257	HS895T	Non-Cancerous	Fibroblast	Fibroblast
ACH-001399	0.9966548870969294	0.2265085298086797	SW626	Colorectal Adenocarcinoma	Bowel	Bowel
ACH-000774	1.2321355298346617	4.680324356844016	RERFLCAD2	Non-Small Cell Lung Cancer	Lung	Lung
ACH-000271	0.9888906057895052	0.0565835	SUDHL10	Non-Hodgkin Lymphoma	Lymphoid	Lymphoid
ACH-000827	0.9689172249733736	0.2986583155645151	WM793	Melanoma	Skin	Skin
ACH-000732	1.0077652864415203	0.722466	PECAPJ41CLONED2	Head and Neck Squamous Cell Carcinoma	Head and Neck	Head and Neck
ACH-000534	0.99636	0.1763227726404629	WSUDLCL2	Non-Hodgkin Lymphoma	Lymphoid	Lymphoid
ACH-000228	0.914175	1.7180875839605168	BICR31	Head and Neck Squamous Cell Carcinoma	Head and Neck	Head and Neck
ACH-000882	0.98168	0.3895668117627256	IGR1	Melanoma	Skin	Skin
ACH-001494	1.2383128465188675	0.2387868595871164	EGI1	Intraductal Papillary Neoplasm of the Bile Duct	Biliary Tract	Biliary Tract
ACH-000547	0.6869181842576428	5.454833906898869	HT1197	Bladder Urothelial Carcinoma	Bladder/Urinary Tract	Bladder/Urinary Tract
ACH-001529	0.754902	0.0285692	JAR	Gestational Trophoblastic Disease	Uterus	Uterus
ACH-001796	0.8929843792393017	0.8875252707415875	95T1000	Liposarcoma	Soft Tissue	Soft Tissue
ACH-001557	1.209839678585196	0.0976108	MERO41	Pleural Mesothelioma	Pleura	Pleura
ACH-000999	0.8585043762047245	0.8718436485093178	SNU1040	Colorectal Adenocarcinoma	Bowel	Bowel
ACH-000869	0.8455067515826655	1.292781749227846	NCIH1568	Non-Small Cell Lung Cancer	Lung	Lung
ACH-000968	0.9948636759219266	0.4541758931858021	COLO792	Melanoma	Skin	Skin
ACH-000124	0.9981402002952604	0.4436066514756146	OCILY19	Non-Hodgkin Lymphoma	Lymphoid	Lymphoid
ACH-001685	0.9576082182836934	3.768713657030485	UHO1	Hodgkin Lymphoma	Lymphoid	Lymphoid
ACH-000332	0.9253232179333184	3.381283372503784	YAPC	Pancreatic Adenocarcinoma	Pancreas	Pancreas
ACH-001617	1.0274365263460463	0	OCILY7	Non-Hodgkin Lymphoma	Lymphoid	Lymphoid
ACH-000456	1.1340937582306096	1.1634987322828796	BCPAP	Poorly Differentiated Thyroid Cancer	Thyroid	Thyroid
ACH-000891	1.0559484764046028	0.4541758931858021	HCC1438	Non-Small Cell Lung Cancer	Lung	Lung
ACH-001687	0.89126	0.0285692	UMRC3	Renal Cell Carcinoma	Kidney	Kidney
ACH-001516	0.9671687842388906	0.0426443	HCSC1	Cervical Adenocarcinoma	Cervix	Cervix
ACH-001450	1.5197164799032383	0	BLUE1	Non-Hodgkin Lymphoma	Lymphoid	Lymphoid
ACH-000873	0.8308185920206024	3.662205499653616	KYSE270	Esophageal Squamous Cell Carcinoma	Esophagus/Stomach	Esophagus/Stomach
ACH-000328	1.0820591613534225	0.1763227726404629	LN215	Diffuse Glioma	CNS/Brain	CNS/Brain
ACH-000836	1.0157505502222912	0.1763227726404629	YD15	Head and Neck Squamous Cell Carcinoma	Head and Neck	Head and Neck
ACH-000110	0.9368883334182836	11.01708677336272	NCCSTCK140	Esophagogastric Adenocarcinoma	Esophagus/Stomach	Esophagus/Stomach
ACH-000073	1.0148592429814909	0.5849625007211562	GRANTA519	Non-Hodgkin Lymphoma	Lymphoid	Lymphoid
ACH-000887	1.0543455335046323	0.5849625007211562	SF172	Diffuse Glioma	CNS/Brain	CNS/Brain
ACH-001379	1.144593393090299	4.081510068120917	PACADD161	Pancreatic Adenocarcinoma	Pancreas	Pancreas
ACH-000366	1.0289818807605535	1.5459683691052926	SKNDZ	Neuroblastoma	Peripheral Nervous System	Peripheral Nervous System
ACH-000130	0.9982225962335626	0.3561438102252753	NALM19	B-Lymphoblastic Leukemia/Lymphoma	Lymphoid	Lymphoid
ACH-000087	0.9582205399199312	0.4005379295837288	SKES1	Ewing Sarcoma	Bone	Bone
ACH-000450	0.9285475373345998	0.2016338611696504	MELHO	Melanoma	Skin	Skin
ACH-001566	0.8432812857645582	0.2265085298086797	MM370	Melanoma	Skin	Skin
ACH-001378	1.1131873965253047	0.4329594072761063	PACADD159	Pancreatic Adenocarcinoma	Pancreas	Pancreas
ACH-001519	0.992436	2.8094144442358986	HEMCSS	Chondrosarcoma	Bone	Bone
ACH-001050	0.936246	2.333423733725192	CW9019	Rhabdomyosarcoma	Soft Tissue	Soft Tissue
ACH-000996	0.9987620316030132	0.2141248053528473	HEC251	Endometrial Carcinoma	Uterus	Uterus
ACH-001802	1.3760705125224142	2.229587922740652	LPS853	Liposarcoma	Soft Tissue	Soft Tissue
ACH-000419	1.082207964352255	0.2868811477881615	KMS28BM	Non-Hodgkin Lymphoma	Lymphoid	Lymphoid
ACH-002463	1.0096248934245504	0.0840643	RPE1SS77	Non-Cancerous	Eye	Eye
ACH-000337	1.0390398283036506	2.75702	NCIH3122	Non-Small Cell Lung Cancer	Lung	Lung
ACH-000583	0.9848553344837192	0.1890338243900171	MC116	Non-Hodgkin Lymphoma	Lymphoid	Lymphoid
ACH-001054	0.8825380274788703	0.1505596765753814	D458	Embryonal Tumor	CNS/Brain	CNS/Brain
ACH-000165	1.007979948312378	1.4905701304462011	HS751T	Non-Cancerous	Fibroblast	Fibroblast
ACH-000567	0.986357	0.2986583155645151	ST486	Non-Hodgkin Lymphoma	Lymphoid	Lymphoid
ACH-001793	0.9040942025429524	2.503348735167504	LPS27	Liposarcoma	Soft Tissue	Soft Tissue
ACH-001655	1.0301547000919964	6.845615497232954	SKN	Uterine Sarcoma/Mesenchymal	Uterus	Uterus
ACH-000877	1.0253737829374876	0.1110313123887439	EB1	Non-Hodgkin Lymphoma	Lymphoid	Lymphoid
ACH-000726	0.9350244611550474	0.4005379295837288	TE14	Esophageal Squamous Cell Carcinoma	Esophagus/Stomach	Esophagus/Stomach
ACH-000976	0.8941511422448348	0.137504	HUCCT1	Intraductal Papillary Neoplasm of the Bile Duct	Biliary Tract	Biliary Tract
ACH-002464	1.003367921995094	0.0143553	RPE1SS6	Non-Cancerous	Eye	Eye
ACH-001735	1.0169301876934127	0	SEMK2	B-Lymphoblastic Leukemia/Lymphoma	Lymphoid	Lymphoid
ACH-000462	1.003809015058215	0.3334237337251918	NALM1	Myeloproliferative Neoplasms	Myeloid	Myeloid
ACH-000981	1.0113634024700222	0.3785116232537298	DND41	T-Lymphoblastic Leukemia/Lymphoma	Lymphoid	Lymphoid
ACH-001959	1.0119954578830683	0.2387868595871164	CCLP1	Intraductal Papillary Neoplasm of the Bile Duct	Biliary Tract	Biliary Tract
ACH-000080	1.003267692286523	0.1243281350022017	BDCM	Acute Myeloid Leukemia	Myeloid	Myeloid
ACH-001333	1.0092866983972957	0.0976108	C33A	Cervical Squamous Cell Carcinoma	Cervix	Cervix
ACH-000303	0.7783081613168696	0.411426	SNU5	Esophagogastric Adenocarcinoma	Esophagus/Stomach	Esophagus/Stomach
ACH-000465	0.948119	1.6461626571578936	SKMEL1	Melanoma	Skin	Skin
ACH-001431	1.0101494517604943	0.1634987322828795	TC205	Ewing Sarcoma	Bone	Bone
ACH-001382	1.0990786286796632	0.4956951626240688	PACADD188	Pancreatic Adenocarcinoma	Pancreas	Pancreas
ACH-000592	0.7915629418905489	0.1634987322828795	TM31	Diffuse Glioma	CNS/Brain	CNS/Brain
ACH-002446	0.9093953789404666	3.5310694927259543	CCLFUPGI0005T	Esophagogastric Adenocarcinoma	Esophagus/Stomach	Esophagus/Stomach
ACH-000603	1.197036029537487	0.4329594072761063	BEN	Non-Small Cell Lung Cancer	Lung	Lung
ACH-000707	0.9828308940371464	0.3334237337251918	P3HR1	Non-Hodgkin Lymphoma	Lymphoid	Lymphoid
ACH-000333	1.0314351834835551	0.2750070474998698	JHOM2B	Ovarian Epithelial Tumor	Ovary/Fallopian Tube	Ovary/Fallopian Tube
ACH-000904	1.0161389893324355	0.9107326619029126	NCIH2106	Non-Small Cell Lung Cancer	Lung	Lung
ACH-000016	0.9428296653354266	0.2141248053528473	SLR21	Renal Cell Carcinoma	Kidney	Kidney
ACH-000057	0.964254	0.0426443	OPM1	Non-Hodgkin Lymphoma	Lymphoid	Lymphoid
ACH-000539	0.9996000554517736	4.448900951145128	HS618T	Non-Cancerous	Fibroblast	Fibroblast
ACH-000690	1.3125510137733878	1.3103401206121503	HCC2814	Non-Small Cell Lung Cancer	Lung	Lung
ACH-000642	0.9914256324309324	2.718087583960517	HMEL	Non-Cancerous	Breast	Breast
ACH-000742	1.0161392763817545	0.2986583155645151	DM3	Non-Cancerous	Fibroblast	Fibroblast
ACH-000071	0.9984508326428904	0.3448284969974411	HS706T	Non-Cancerous	Fibroblast	Fibroblast
ACH-000014	0.9598740195522178	0.3334237337251918	HS294T	Melanoma	Skin	Skin
ACH-000850	0.9895878809699128	1.1763227726404628	HS698T	Non-Cancerous	Fibroblast	Fibroblast
ACH-001142	1.0137145083905164	7.38267	NHAHTDD	Non-Cancerous	CNS/Brain	CNS/Brain
ACH-000194	0.9926189782865852	0.5753123306874368	HS934T	Non-Cancerous	Fibroblast	Fibroblast
ACH-000578	0.9312694317172344	3.800123352826528	HCC1171	Non-Small Cell Lung Cancer	Lung	Lung
ACH-000923	0.9867612901096896	0.3334237337251918	BCP1	Non-Hodgkin Lymphoma	Lymphoid	Lymphoid
ACH-000931	0.9236346507796036	0.0143553	HMCB	Melanoma	Skin	Skin
ACH-000575	1.0356805965054845	0.0285692	HCC364	Non-Small Cell Lung Cancer	Lung	Lung
ACH-000306	0.9989004193540034	1.070389327891398	HS688AT	Non-Cancerous	Fibroblast	Fibroblast
ACH-000600	0.7116127798416889	4.280956313831056	SLR26	Renal Cell Carcinoma	Kidney	Kidney
ACH-000034	1.026336076518302	0.0565835	PLB985	Acute Myeloid Leukemia	Myeloid	Myeloid
ACH-000282	0.9915682841646084	0.5160151470036647	NCIH1755	Non-Small Cell Lung Cancer	Lung	Lung
ACH-000413	0.9990503127826428	0.5849625007211562	HS739T	Non-Cancerous	Fibroblast	Fibroblast
ACH-000230	0.9951581522619218	0.2016338611696504	HS742T	Non-Cancerous	Fibroblast	Fibroblast
ACH-000088	0.9988504583435244	3.788685710613534	HS172T	Non-Cancerous	Fibroblast	Fibroblast
ACH-000049	0.9821122869300724	0.2141248053528473	HEKTE	Non-Cancerous	Kidney	Kidney
ACH-000216	1.0133613045340415	0.8953026213333066	JHESOAD1	Esophagogastric Adenocarcinoma	Esophagus/Stomach	Esophagus/Stomach
ACH-001207	1.0218634474706765	0.9708536543404837	TIG3TD	Non-Cancerous	Fibroblast	Fibroblast
ACH-000064	1.0044067096543043	1.0071955014042038	SALE	Non-Cancerous	Lung	Lung
ACH-000003	1.3649689212245495	8.385042699784288	CACO2	Colorectal Adenocarcinoma	Bowel	Bowel
ACH-000580	1.0678160956520897	3.700439718141092	C32	Melanoma	Skin	Skin
ACH-000229	0.9941618605821908	0.8559896973084807	HS822T	Non-Cancerous	Fibroblast	Fibroblast
ACH-000710	0.8049308569539967	1.713695814843359	NCIH854	Colorectal Adenocarcinoma	Bowel	Bowel
ACH-000737	0.8817795836384393	0.5558161550616396	NCIH1385	Non-Small Cell Lung Cancer	Lung	Lung
ACH-000300	1.170020506811479	3.969012307516316	SLR25	Renal Cell Carcinoma	Kidney	Kidney
ACH-000854	1.032	0.0426443	OCIMY5	Non-Hodgkin Lymphoma	Lymphoid	Lymphoid
ACH-000170	1.002452080306978	0.137504	PRECLH	Non-Cancerous	Prostate	Prostate
ACH-000299	1.0279659061131128	0	HNT34	Acute Myeloid Leukemia	Myeloid	Myeloid
ACH-000731	0.8644360450467335	0.2141248053528473	HCC2279	Non-Small Cell Lung Cancer	Lung	Lung
ACH-000185	0.9945104838257116	2.9068905956085187	HS737T	Non-Cancerous	Fibroblast	Fibroblast
ACH-000494	1.0069165003057283	2.003602236680196	OELE	Non-Cancerous	Ovary/Fallopian Tube	Ovary/Fallopian Tube
ACH-000526	1.007519494676642	0.933573	HS821T	Non-Cancerous	Fibroblast	Fibroblast

## Sheet: Figure 3B IGF2 (P01344-3) Relat
DepMap ID	IGF2 log2(TPM+1) Expression Public 23Q2	IGF2 (P01344-3) Relative Protein Expression Proteomics	Cell Line Name	Primary Disease	Lineage
ACH-000528	11.129089785919266	4.2545350616196504	ABC1	Non-Small Cell Lung Cancer	Lung
ACH-000008	0.2387868595871164	-1.01433	A101D	Melanoma	Skin
ACH-000800	0.2141248053528473	-0.10623	NCIH446	Lung Neuroendocrine Tumor	Lung
ACH-000606	0.2868811477881615	1.3859988234046998	PECAPJ34CLONEC12	Head and Neck Squamous Cell Carcinoma	Head and Neck
ACH-000728	0.411426	-0.73838	KASUMI2	B-Lymphoblastic Leukemia/Lymphoma	Lymphoid
ACH-000006	0.0565835	-0.589833	MONOMAC6	Acute Myeloid Leukemia	Myeloid
ACH-000917	2.55582	2.13033	TE4	Esophageal Squamous Cell Carcinoma	Esophagus/Stomach
ACH-000880	0.2868811477881615	-0.449024	AGS	Esophagogastric Adenocarcinoma	Esophagus/Stomach
ACH-000552	3.63575	1.1505624312754499	HT29	Colorectal Adenocarcinoma	Bowel
ACH-000222	0.1110313123887439	-0.768199	ASPC1	Pancreatic Adenocarcinoma	Pancreas
ACH-000260	7.8861233234888415	4.0446	SKNAS	Neuroblastoma	Peripheral Nervous System
ACH-000632	0.1634987322828795	-0.382186	HS944T	Melanoma	Skin
ACH-000368	0.3103401206121505	1.66515	SNU1105	Diffuse Glioma	CNS/Brain
ACH-000406	0.137504	-1.69394	U937	Acute Myeloid Leukemia	Myeloid
ACH-000960	0.1505596765753814	-0.546803	REH	B-Lymphoblastic Leukemia/Lymphoma	Lymphoid
ACH-000971	2.3015876466031866	-0.567124	HCT116	Colorectal Adenocarcinoma	Bowel
ACH-000926	0.4646682670034443	-0.423794	HT55	Colorectal Adenocarcinoma	Bowel
ACH-000576	0.1763227726404629	-0.600241	KMS27	Non-Hodgkin Lymphoma	Lymphoid
ACH-000330	0.2016338611696504	-0.237305	EFM19	Invasive Breast Carcinoma	Breast
ACH-000848	11.86011702693978	4.10198	JHH7	Hepatocellular Carcinoma	Liver
ACH-000847	2.356143810225275	-0.74032	HGC27	Esophagogastric Adenocarcinoma	Esophagus/Stomach
ACH-000832	0.3103401206121505	-0.2998	CAL27	Head and Neck Squamous Cell Carcinoma	Head and Neck
ACH-000787	0.8875252707415875	0.178457	LXF289	Non-Small Cell Lung Cancer	Lung
ACH-000749	0.0840643	-1.22739	DMS273	Lung Neuroendocrine Tumor	Lung
ACH-000580	3.700439718141092	-0.553212	C32	Melanoma	Skin
ACH-000429	0.2265085298086797	-1.13456	A704	Renal Cell Carcinoma	Kidney
ACH-000234	2.0143552929770703	-0.358597	CAKI2	Renal Cell Carcinoma	Kidney
ACH-000677	3.2600256559614555	-0.265157	SW1573	Non-Small Cell Lung Cancer	Lung
ACH-000380	0.0426443	-0.678852	KMS12BM	Non-Hodgkin Lymphoma	Lymphoid
ACH-000945	7.490249210627085	2.5441974858352796	NCIH650	Non-Small Cell Lung Cancer	Lung
ACH-000662	0.903038	-0.346241	CORL23	Non-Small Cell Lung Cancer	Lung
ACH-000943	0.0703893	-0.634748	RKO	Colorectal Adenocarcinoma	Bowel
ACH-000153	0.722466	-0.878624	NCIH2052	Pleural Mesothelioma	Pleura
ACH-000898	0.4005379295837288	0.6518707799951129	SNU719	Esophagogastric Adenocarcinoma	Esophagus/Stomach
ACH-000070	0.0565835	-1.8322	697	B-Lymphoblastic Leukemia/Lymphoma	Lymphoid
ACH-000997	0.1505596765753814	-0.44097	HCT15	Colorectal Adenocarcinoma	Bowel
ACH-000819	3.001802242633985	-1.49555	LN18	Diffuse Glioma	CNS/Brain
ACH-000087	0.4005379295837288	0.00279126	SKES1	Ewing Sarcoma	Bone
ACH-000954	0.1505596765753814	0.449933	HEC1A	Endometrial Carcinoma	Uterus
ACH-000714	0.1763227726404629	1.23812	KMS11	Non-Hodgkin Lymphoma	Lymphoid
ACH-000374	0.137504	-1.3146	HCC1143	Invasive Breast Carcinoma	Breast
ACH-000574	0.1243281350022017	0.0246677	FUOV1	Ovarian Epithelial Tumor	Ovary/Fallopian Tube
ACH-000040	0.1243281350022017	-0.631774	U118MG	Diffuse Glioma	CNS/Brain
ACH-000403	1	0.44468387841765294	NCIH747	Colorectal Adenocarcinoma	Bowel
ACH-000400	0.2630344058337938	0.22722794307546101	SKCO1	Colorectal Adenocarcinoma	Bowel
ACH-000318	1.3895668117627256	-0.210299	TE10	Esophageal Squamous Cell Carcinoma	Esophagus/Stomach
ACH-000799	1.9068905956085185	-0.625781	HS695T	Melanoma	Skin
ACH-000407	6.964167560681767	2.03819	SNU685	Endometrial Carcinoma	Uterus
ACH-000865	0.1505596765753814	-0.414563	KYSE450	Esophageal Squamous Cell Carcinoma	Esophagus/Stomach
ACH-000024	0.1763227726404629	2.4297621877381297	OPM2	Non-Hodgkin Lymphoma	Lymphoid
ACH-000551	0.0285692	-0.872274	K562	Myeloproliferative Neoplasms	Myeloid
ACH-000479	3.82782	0.47913012832651297	KNS81	Diffuse Glioma	CNS/Brain
ACH-000155	3.607626220845488	0.994757	SW1990	Pancreatic Adenocarcinoma	Pancreas
ACH-000146	0.1505596765753814	-0.0868906	THP1	Acute Myeloid Leukemia	Myeloid
ACH-000895	0.3673710656485294	0.33812153971338504	CL34	Colorectal Adenocarcinoma	Bowel
ACH-000824	0.2141248053528473	-1.62231	KYSE510	Esophageal Squamous Cell Carcinoma	Esophagus/Stomach
ACH-000118	0.4005379295837288	-0.0679054	HUPT3	Pancreatic Adenocarcinoma	Pancreas
ACH-000614	0.2387868595871164	-0.538873	RVH421	Melanoma	Skin
ACH-000265	5.741736623826638	3.21308	KP4	Pancreatic Adenocarcinoma	Pancreas
ACH-000132	0.7311832415722002	-0.317222	JHOS2	Ovarian Epithelial Tumor	Ovary/Fallopian Tube
ACH-000855	0.1110313123887439	-2.01772	KYSE150	Esophageal Squamous Cell Carcinoma	Esophagus/Stomach
ACH-000393	0.0703893	-1.42396	HLF	Hepatocellular Carcinoma	Liver
ACH-000065	0.1763227726404629	-0.867846	OCIAML5	Acute Myeloid Leukemia	Myeloid
ACH-000956	0.2750070474998698	-0.353802	22RV1	Prostate Adenocarcinoma	Prostate
ACH-000652	6.108315355387719	3.6274689974711603	SUIT2	Pancreatic Adenocarcinoma	Pancreas
ACH-000007	0.2265085298086797	-0.392513	LS513	Colorectal Adenocarcinoma	Bowel
ACH-000518	0.4750848829487828	0.0140556	CAL33	Head and Neck Squamous Cell Carcinoma	Head and Neck
ACH-000375	0.4750848829487828	0.302471	G402	Renal Cell Carcinoma	Kidney
ACH-000404	0.5360529002402097	-2.46662	K029AX	Melanoma	Skin
ACH-000882	0.3895668117627256	0.489581	IGR1	Melanoma	Skin
ACH-000090	1.73118	0.32528421039944105	PC3	Prostate Adenocarcinoma	Prostate
ACH-000547	5.454833906898869	0.488552	HT1197	Bladder Urothelial Carcinoma	Bladder/Urinary Tract
ACH-000831	6.853870927483998	3.9189415722800804	HEC50B	Endometrial Carcinoma	Uterus
ACH-000424	0.411426	-0.369783	TC71	Ewing Sarcoma	Bone
ACH-000264	5.566206293465506	-0.244203	CALU6	Non-Small Cell Lung Cancer	Lung
ACH-000809	3.956985924612576	1.1067854200978702	KYSE410	Esophageal Squamous Cell Carcinoma	Esophagus/Stomach
ACH-000100	9.752230096606754	4.32462	RH41	Rhabdomyosarcoma	Soft Tissue
ACH-000001	1.0772429989324606	-0.337559	NIHOVCAR3	Ovarian Epithelial Tumor	Ovary/Fallopian Tube
ACH-000957	0.1634987322828795	0.560115	LS180	Colorectal Adenocarcinoma	Bowel
ACH-000239	0.1110313123887439	-0.166518	HUG1N	Esophagogastric Adenocarcinoma	Esophagus/Stomach
ACH-000410	0.8073549220576041	2.17072	SAOS2	Osteosarcoma	Bone
ACH-000362	0.0840643	-2.18842	MOLM13	Acute Myeloid Leukemia	Myeloid
ACH-000768	0.7907720378619999	-0.450034	MDAMB231	Invasive Breast Carcinoma	Breast
ACH-000411	0.2265085298086797	-0.186914	769P	Renal Cell Carcinoma	Kidney
ACH-000718	0.918386	-1.89691	NCIH2291	Non-Small Cell Lung Cancer	Lung
ACH-000696	0.4436066514756146	-0.227145	OVCAR8	Ovarian Epithelial Tumor	Ovary/Fallopian Tube
ACH-000438	0.2868811477881615	0.86891	LU65	Non-Small Cell Lung Cancer	Lung
ACH-000980	2.937344392150232	0.676298	NCIH1155	Non-Small Cell Lung Cancer	Lung
ACH-000734	2.875780063068488	-0.406292	JHH5	Hepatocellular Carcinoma	Liver
ACH-001190	0.4541758931858021	-0.517974	SKMEL2	Melanoma	Skin
ACH-000448	0.2387868595871164	-0.031785	NCIH1666	Non-Small Cell Lung Cancer	Lung
ACH-000783	0.4329594072761063	-0.93833	CAMA1	Invasive Breast Carcinoma	Breast
ACH-000304	0.4329594072761063	-0.939247	WM115	Melanoma	Skin
ACH-000343	1.632268215499513	-0.615299	NCIH522	Non-Small Cell Lung Cancer	Lung
ACH-001306	0.6415460290875237	-0.758043	8305C	Anaplastic Thyroid Cancer	Thyroid
ACH-000994	4.22574	0.0200838	HEC59	Endometrial Carcinoma	Uterus
ACH-000810	0.1763227726404629	-0.112542	SKMEL30	Melanoma	Skin
ACH-000790	0.1890338243900171	-0.474307	SHP77	Lung Neuroendocrine Tumor	Lung
ACH-000423	0.765535	-0.775465	SKMEL3	Melanoma	Skin
ACH-000480	10.07159643579132	3.8728408040327995	HUH7	Hepatocellular Carcinoma	Liver
ACH-000463	0.1243281350022017	-0.0195715	NCIH460	Non-Small Cell Lung Cancer	Lung
ACH-000881	0.3103401206121505	-1.00739	MELJUSO	Melanoma	Skin
ACH-000147	0.963474	-1.76487	T47D	Invasive Breast Carcinoma	Breast
ACH-000899	0.2630344058337938	-1.05056	WM88	Melanoma	Skin
ACH-000563	1.6690267655096307	-1.09668	EBC1	Non-Small Cell Lung Cancer	Lung
ACH-000473	7.652414788611288	4.55442	RT112	Bladder Urothelial Carcinoma	Bladder/Urinary Tract
ACH-000192	1.3391373849195856	0.35943377842626506	MFE280	Endometrial Carcinoma	Uterus
ACH-000198	0.3448284969974411	-0.48381	EOL1	Myeloproliferative Neoplasms	Myeloid
ACH-000416	0.0285692	2.70503	NCIH838	Non-Small Cell Lung Cancer	Lung
ACH-000442	1.879705766282288	1.47845	RERFLCSQ1	Non-Small Cell Lung Cancer	Lung
ACH-000615	0.8155754288625725	-0.876229	SKMEL28	Melanoma	Skin
ACH-000365	0.0840643	0.8909053126185029	SUDHL4	Non-Hodgkin Lymphoma	Lymphoid
ACH-000860	1.5897634869849773	-0.386626	NCIH358	Non-Small Cell Lung Cancer	Lung
ACH-000558	0.8953026213333066	0.133757	A172	Diffuse Glioma	CNS/Brain
ACH-000207	0.6690267655096305	-0.180589	DETROIT562	Head and Neck Squamous Cell Carcinoma	Head and Neck
ACH-000846	0.5945485495503542	-0.374265	FADU	Head and Neck Squamous Cell Carcinoma	Head and Neck
ACH-000390	0.3219280948873623	-1.2747	LUDLU1	Non-Small Cell Lung Cancer	Lung
ACH-000536	0.1505596765753814	-0.117541	BT20	Invasive Breast Carcinoma	Breast
ACH-000427	0.137504	0.0802573	NCIN87	Esophagogastric Adenocarcinoma	Esophagus/Stomach
ACH-000938	0.0285692	-0.0649472	NALM6	B-Lymphoblastic Leukemia/Lymphoma	Lymphoid
ACH-000211	0.5849625007211562	-0.934922	DAOY	Embryonal Tumor	CNS/Brain
ACH-000987	0.2868811477881615	-0.206162	MEWO	Melanoma	Skin
ACH-000911	0.2387868595871164	0.0672089	NUGC3	Esophagogastric Adenocarcinoma	Esophagus/Stomach
ACH-000986	0.0840643	-0.670481	HT115	Colorectal Adenocarcinoma	Bowel
ACH-000151	0.0285692	-0.932503	JM1	B-Lymphoblastic Leukemia/Lymphoma	Lymphoid
ACH-000607	0.3895668117627256	-1.37979	KYM1	Rhabdomyosarcoma	Soft Tissue
ACH-000985	0.0285692	-0.840071	LS411N	Colorectal Adenocarcinoma	Bowel
ACH-000595	0.0285692	-10.4484	LN229	Diffuse Glioma	CNS/Brain
ACH-000053	0.3219280948873623	-0.796468	KARPAS299	Non-Hodgkin Lymphoma	Lymphoid
ACH-000291	7.614047229964191	4.1232110922131096	OV90	Ovarian Epithelial Tumor	Ovary/Fallopian Tube
ACH-000030	0.2016338611696504	-0.0638241	PC14	Non-Small Cell Lung Cancer	Lung
ACH-000555	0.3103401206121505	-0.391533	A498	Renal Cell Carcinoma	Kidney
ACH-000510	5.003602236680195	-0.170182	NCIH1299	Non-Small Cell Lung Cancer	Lung
ACH-000169	11.056095756038124	3.7784	RD	Rhabdomyosarcoma	Soft Tissue
ACH-000977	0.5260688116675876	-0.580225	LNCAPCLONEFGC	Prostate Adenocarcinoma	Prostate
ACH-000502	1.7949356628035362	0.251394	TCCPAN2	Pancreatic Adenocarcinoma	Pancreas
ACH-000005	0.1243281350022017	-0.844645	HEL9217	Acute Myeloid Leukemia	Myeloid
ACH-000701	2.344828496997441	0.8139169255649351	RMUGS	Ovarian Epithelial Tumor	Ovary/Fallopian Tube
ACH-000542	0.0565835	-0.01007	HEYA8	Ovarian Epithelial Tumor	Ovary/Fallopian Tube
ACH-000487	0.137504	-0.493503	F36P	Myelodysplastic Syndromes	Myeloid
ACH-000782	0.2265085298086797	-0.703593	SEM	B-Lymphoblastic Leukemia/Lymphoma	Lymphoid
ACH-000052	0.2265085298086797	-1.25993	A673	Ewing Sarcoma	Bone

## Sheet: Figure 3C RNAi
DepMap ID	IGF2 Gene Effect (DEMETER2) RNAi (Achilles+DRIVE+Marcotte, DEMETER2)	IGF2 log2(TPM+1) Expression Public 23Q2	Cell Line Name	Primary Disease	Lineage	1 Lineage
ACH-001001	-0.100578	4.687620632084895	143B	Osteosarcoma	Bone	Bone
ACH-000956	0.151537	0.2750070474998698	22RV1	Prostate Adenocarcinoma	Prostate	Prostate
ACH-000948	0.10526661130699999	0.5459683691052926	2313287	Esophagogastric Adenocarcinoma	Esophagus/Stomach	Esophagus/Stomach
ACH-000070	0.10082926509500001	0.0565835	697	B-Lymphoblastic Leukemia/Lymphoma	Lymphoid	Lymphoid
ACH-000411	0.280496	0.2265085298086797	769P	Renal Cell Carcinoma	Kidney	Kidney
ACH-000649	0.16014136435100002	0.1110313123887439	786O	Renal Cell Carcinoma	Kidney	Kidney
ACH-000283	-0.187085	0.4956951626240688	A1207	Diffuse Glioma	CNS/Brain	CNS/Brain
ACH-000558	-0.189005	0.8953026213333066	A172	Diffuse Glioma	CNS/Brain	CNS/Brain
ACH-000201	0.0345257	3.3175935046234715	A204	Rhabdomyosarcoma	Soft Tissue	Soft Tissue
ACH-000788	-0.113109	0.0426443	A2058	Melanoma	Skin	Skin
ACH-000219	-0.259469	0.2630344058337938	A375	Melanoma	Skin	Skin
ACH-000697	0.075156	0.2750070474998698	A3KAW	Non-Hodgkin Lymphoma	Lymphoid	Lymphoid
ACH-000757	-0.177623	0.5260688116675876	A427	Non-Small Cell Lung Cancer	Lung	Lung
ACH-000157	-0.466954	0.137504	A4FUK	Non-Hodgkin Lymphoma	Lymphoid	Lymphoid
ACH-000681	0.13025	2.070389327891398	A549	Non-Small Cell Lung Cancer	Lung	Lung
ACH-000052	0.0637069	0.2265085298086797	A673	Ewing Sarcoma	Bone	Bone
ACH-000429	-0.0753336	0.2265085298086797	A704	Renal Cell Carcinoma	Kidney	Kidney
ACH-000528	-0.455337	11.129089785919266	ABC1	Non-Small Cell Lung Cancer	Lung	Lung
ACH-000046	0.154767	0.0840643	ACHN	Renal Cell Carcinoma	Kidney	Kidney
ACH-000880	-0.239962	0.2868811477881615	AGS	Esophagogastric Adenocarcinoma	Esophagus/Stomach	Esophagus/Stomach
ACH-000269	-0.0271444	0.2986583155645151	AM38	Diffuse Glioma	CNS/Brain	CNS/Brain
ACH-000557	0.166909	0.1243281350022017	AML193	Acute Myeloid Leukemia	Myeloid	Myeloid
ACH-000838	-0.123215	0.1763227726404629	AMO1	Non-Hodgkin Lymphoma	Lymphoid	Lymphoid
ACH-000222	-0.366136	0.1110313123887439	ASPC1	Pancreatic Adenocarcinoma	Pancreas	Pancreas
ACH-000248	-0.381095	0.4750848829487828	AU565	Invasive Breast Carcinoma	Breast	Breast
ACH-000792	-0.344288	0.5558161550616396	BFTC909	Renal Cell Carcinoma	Kidney	Kidney
ACH-000548	-0.482167	0.8875252707415875	BHY	Head and Neck Squamous Cell Carcinoma	Head and Neck	Head and Neck
ACH-000794	-0.422287	0.3561438102252753	BICR22	Head and Neck Squamous Cell Carcinoma	Head and Neck	Head and Neck
ACH-000771	-0.580487	0.3334237337251918	BICR56	Head and Neck Squamous Cell Carcinoma	Head and Neck	Head and Neck
ACH-000415	-0.314928	1.4276061727818994	BICR6	Head and Neck Squamous Cell Carcinoma	Head and Neck	Head and Neck
ACH-000160	0.179389	0.0703893	BT12	Embryonal Tumor	CNS/Brain	CNS/Brain
ACH-001020	-0.0120463	0.1243281350022017	BT16	Embryonal Tumor	CNS/Brain	CNS/Brain
ACH-000536	-0.0159469	0.1505596765753814	BT20	Invasive Breast Carcinoma	Breast	Breast
ACH-000927	-0.291722	0.1243281350022017	BT474	Invasive Breast Carcinoma	Breast	Breast
ACH-000818	-0.0938043	0.765535	BT483	Invasive Breast Carcinoma	Breast	Breast
ACH-000288	-0.0822969	0.2265085298086797	BT549	Invasive Breast Carcinoma	Breast	Breast
ACH-000535	-0.381166	0.5849625007211562	BXPC3	Pancreatic Adenocarcinoma	Pancreas	Pancreas
ACH-000009	-0.201455	7.706185170563115	C2BBE1	Colorectal Adenocarcinoma	Bowel	Bowel
ACH-000580	0.012761571256600001	3.700439718141092	C32	Melanoma	Skin	Skin
ACH-000206	0.24651647800299997	6.595294784005977	C8166	T-Lymphoblastic Leukemia/Lymphoma	Lymphoid	Lymphoid
ACH-000003	-0.446864	8.385042699784288	CACO2	Colorectal Adenocarcinoma	Bowel	Bowel
ACH-000210	-0.12717	0.4329594072761063	CADOES1	Ewing Sarcoma	Bone	Bone
ACH-000234	0.0916273	2.0143552929770703	CAKI2	Renal Cell Carcinoma	Kidney	Kidney
ACH-000212	-0.240856	0.1763227726404629	CAL120	Invasive Breast Carcinoma	Breast	Breast
ACH-000826	-0.353386	1.8914191868460783	CAL12T	Non-Small Cell Lung Cancer	Lung	Lung
ACH-000902	0.179909	0.5160151470036647	CAL148	Invasive Breast Carcinoma	Breast	Breast
ACH-000832	-0.276788	0.3103401206121505	CAL27	Head and Neck Squamous Cell Carcinoma	Head and Neck	Head and Neck
ACH-000518	-0.562149	0.4750848829487828	CAL33	Head and Neck Squamous Cell Carcinoma	Head and Neck	Head and Neck
ACH-000856	-0.0233551	5.462706750670158	CAL51	Invasive Breast Carcinoma	Breast	Breast
ACH-000457	-0.192096	3.887525270741588	CAL54	Renal Cell Carcinoma	Kidney	Kidney
ACH-000857	0.00295382	0.2868811477881615	CAL851	Invasive Breast Carcinoma	Breast	Breast
ACH-000511	-0.141205	0.3785116232537298	CALU1	Non-Small Cell Lung Cancer	Lung	Lung
ACH-000392	0.0631806	0.5459683691052926	CALU3	Non-Small Cell Lung Cancer	Lung	Lung
ACH-000264	-0.189989	5.566206293465506	CALU6	Non-Small Cell Lung Cancer	Lung	Lung
ACH-000783	-0.373419	0.4329594072761063	CAMA1	Invasive Breast Carcinoma	Breast	Breast
ACH-000713	-0.269416	0.4329594072761063	CAOV3	Ovarian Epithelial Tumor	Ovary/Fallopian Tube	Ovary/Fallopian Tube
ACH-000103	-0.129832	7.188044796421695	CAOV4	Ovarian Epithelial Tumor	Ovary/Fallopian Tube	Ovary/Fallopian Tube
ACH-000464	-0.238125	0.3785116232537298	CAS1	Diffuse Glioma	CNS/Brain	CNS/Brain
ACH-000138	-0.00247916	4.589164236699772	CFPAC1	Pancreatic Adenocarcinoma	Pancreas	Pancreas
ACH-000025	-0.0876526	0.0426443	CH157MN	Meningothelial Tumor	CNS/Brain	CNS/Brain
ACH-000867	-0.0539088	1.0426443374084935	CHAGOK1	Non-Small Cell Lung Cancer	Lung	Lung
ACH-000458	-0.239591	0.3561438102252753	CJM	Melanoma	Skin	Skin
ACH-000805	0.17056291786299999	0.3448284969974411	COLO679	Melanoma	Skin	Skin
ACH-000717	-0.473114	5.768449015180547	COLO680N	Esophageal Squamous Cell Carcinoma	Esophagus/Stomach	Esophagus/Stomach
ACH-000864	-0.153717	0.411426	COLO684	Endometrial Carcinoma	Uterus	Uterus
ACH-001041	-0.11839	0.1763227726404629	CHL1DM	Melanoma	Skin	Skin
ACH-000582	-0.584804	0.3103401206121505	COLO741	Melanoma	Skin	Skin
ACH-000812	-0.0832308	0.2141248053528473	COLO783	Melanoma	Skin	Skin
ACH-000401	-0.218801	0.3561438102252753	COLO800	Melanoma	Skin	Skin
ACH-000644	-0.111859	0.7824085649273732	COLO829	Melanoma	Skin	Skin
ACH-000161	-0.236201	0.3219280948873623	CORL105	Non-Small Cell Lung Cancer	Lung	Lung
ACH-000662	-0.352663	0.903038	CORL23	Non-Small Cell Lung Cancer	Lung	Lung
ACH-000257	-0.226177	0.3219280948873623	CORL279	Lung Neuroendocrine Tumor	Lung	Lung
ACH-000508	0.152294	0.2750070474998698	CORL88	Lung Neuroendocrine Tumor	Lung	Lung
ACH-000278	0.00256019	0.0840643	COV362	Ovarian Epithelial Tumor	Ovary/Fallopian Tube	Ovary/Fallopian Tube
ACH-000123	0.22381499630100002	4.167518503735217	COV434	Ovarian Epithelial Tumor	Ovary/Fallopian Tube	Ovary/Fallopian Tube
ACH-001048	-0.490279	3.582556003014061	COV504	Ovarian Epithelial Tumor	Ovary/Fallopian Tube	Ovary/Fallopian Tube
ACH-000608	-0.378054	0.3785116232537298	COV644	Ovarian Epithelial Tumor	Ovary/Fallopian Tube	Ovary/Fallopian Tube
ACH-001050	-0.526523	2.333423733725192	CW9019	Rhabdomyosarcoma	Soft Tissue	Soft Tissue
ACH-000055	0.220063	0.3561438102252753	D283MED	Embryonal Tumor	CNS/Brain	CNS/Brain
ACH-000095	0.0761085	0.1634987322828795	D341Med	Embryonal Tumor	CNS/Brain	CNS/Brain
ACH-001053	0.303117	0.2016338611696504	D425	Embryonal Tumor	CNS/Brain	CNS/Brain
ACH-001054	0.0846762	0.1505596765753814	D458	Embryonal Tumor	CNS/Brain	CNS/Brain
ACH-000863	-0.251268	0.2509615735332188	DBTRG05MG	Diffuse Glioma	CNS/Brain	CNS/Brain
ACH-000334	-0.23202	0.0976108	DB	Non-Hodgkin Lymphoma	Lymphoid	Lymphoid
ACH-000244	-0.0638929	0.7311832415722002	DKMG	Diffuse Glioma	CNS/Brain	CNS/Brain
ACH-001061	-0.307557	1.613531652917927	DLD1	Colorectal Adenocarcinoma	Bowel	Bowel
ACH-000530	0.0208438	4.072963271555224	DMS114	Lung Neuroendocrine Tumor	Lung	Lung
ACH-000749	0.335346	0.0840643	DMS273	Lung Neuroendocrine Tumor	Lung	Lung
ACH-000698	0.00502949	0.0976108	DMS53	Lung Neuroendocrine Tumor	Lung	Lung
ACH-000981	-0.0483166	0.3785116232537298	DND41	T-Lymphoblastic Leukemia/Lymphoma	Lymphoid	Lymphoid
ACH-000258	0.601668	0.3785116232537298	DU4475	Invasive Breast Carcinoma	Breast	Breast
ACH-000563	-0.361728	1.6690267655096307	EBC1	Non-Small Cell Lung Cancer	Lung	Lung
ACH-000560	0.115382	9.41914	ECC10	Esophagogastric Adenocarcinoma	Esophagus/Stomach	Esophagus/Stomach
ACH-000305	-0.0163005	2.127633279725874	ECGI10	Esophageal Squamous Cell Carcinoma	Esophagus/Stomach	Esophagus/Stomach
ACH-000435	0.015161923091200001	1.819668183496456	EFE184	Endometrial Carcinoma	Uterus	Uterus
ACH-000117	-0.173806	0.6040713236688608	EFM192A	Invasive Breast Carcinoma	Breast	Breast
ACH-000330	-0.158622	0.2016338611696504	EFM19	Invasive Breast Carcinoma	Breast	Breast
ACH-000308	0.055415	1.2868811477881614	EFO21	Ovarian Epithelial Tumor	Ovary/Fallopian Tube	Ovary/Fallopian Tube
ACH-000936	-0.686055	1.5945485495503542	EFO27	Ovarian Epithelial Tumor	Ovary/Fallopian Tube	Ovary/Fallopian Tube
ACH-000706	-0.304143	3.745237332129749	EKVX	Non-Small Cell Lung Cancer	Lung	Lung
ACH-000978	-0.187378	2.127633279725874	EN	Endometrial Carcinoma	Uterus	Uterus
ACH-000585	-0.265523	3.6158870739160567	EPLC272H	Non-Small Cell Lung Cancer	Lung	Lung
ACH-000906	-0.391974	0.3785116232537298	ES2	Ovarian Epithelial Tumor	Ovary/Fallopian Tube	Ovary/Fallopian Tube
ACH-000913	-0.252674	0.4541758931858021	ESS1	Uterine Sarcoma/Mesenchymal	Uterus	Uterus
ACH-000499	0.374906	2.5185351389821804	EW8	Ewing Sarcoma	Bone	Bone
ACH-000279	0.163784	0.1763227726404629	EWS502	Ewing Sarcoma	Bone	Bone
ACH-000487	-0.227343	0.137504	F36P	Myelodysplastic Syndromes	Myeloid	Myeloid
ACH-000846	-0.461817	0.5945485495503542	FADU	Head and Neck Squamous Cell Carcinoma	Head and Neck	Head and Neck
ACH-000633	-0.362631	9.865702344581576	FU97	Esophagogastric Adenocarcinoma	Esophagus/Stomach	Esophagus/Stomach
ACH-000572	0.33931443890100005	0.1763227726404629	G361	Melanoma	Skin	Skin
ACH-000096	0.155183	0.2016338611696504	G401	Rhabdoid Cancer	Kidney	Kidney
ACH-000375	0.253774	0.4750848829487828	G402	Renal Cell Carcinoma	Kidney	Kidney
ACH-000738	-0.198306	0.5160151470036647	GB1	Diffuse Glioma	CNS/Brain	CNS/Brain
ACH-000982	0.0384553	7.671717965129234	GP2D	Colorectal Adenocarcinoma	Bowel	Bowel
ACH-000746	0.00992189	10.18895967080665	GSS	Esophagogastric Adenocarcinoma	Esophagus/Stomach	Esophagus/Stomach
ACH-000485	0.135857	0.1110313123887439	GSU	Esophagogastric Adenocarcinoma	Esophagus/Stomach	Esophagus/Stomach
ACH-000374	-0.339201	0.137504	HCC1143	Invasive Breast Carcinoma	Breast	Breast
ACH-000111	0.0611325	0.1243281350022017	HCC1187	Invasive Breast Carcinoma	Breast	Breast
ACH-000901	-0.224917	6.104965604839979	HCC1359	Non-Small Cell Lung Cancer	Lung	Lung
ACH-000699	0.39434477708899995	0.4436066514756146	HCC1395	Invasive Breast Carcinoma	Breast	Breast
ACH-000277	-0.253616	1.063502942306158	HCC1419	Invasive Breast Carcinoma	Breast	Breast
ACH-000352	0.264244	1.2387868595871168	HCC1428	Invasive Breast Carcinoma	Breast	Breast
ACH-000349	0.124003	0.6229303509201767	HCC1500	Breast Ductal Carcinoma In Situ	Breast	Breast
ACH-000930	-0.16182	0.5058909297299572	HCC1569	Invasive Breast Carcinoma	Breast	Breast
ACH-000196	-0.127652	0.3334237337251918	HCC1599	Invasive Breast Carcinoma	Breast	Breast
ACH-000878	-0.205076	0.3785116232537298	HCC15	Non-Small Cell Lung Cancer	Lung	Lung
ACH-000624	-0.440294	0.5655971758542251	HCC1806	Breast Ductal Carcinoma In Situ	Breast	Breast
ACH-000223	-0.564135	0.2265085298086797	HCC1937	Invasive Breast Carcinoma	Breast	Breast
ACH-000859	-0.436864	0.7136958148433591	HCC1954	Breast Ductal Carcinoma In Situ	Breast	Breast
ACH-000725	-0.223187	0.1890338243900171	HCC202	Breast Ductal Carcinoma In Situ	Breast	Breast
ACH-000755	-0.0332327	0.4005379295837288	HCC2218	Breast Ductal Carcinoma In Situ	Breast	Breast
ACH-000143	-0.0110853	3.9231491804723087	HCC2429	Non-Small Cell Lung Cancer	Lung	Lung
ACH-000975	-0.280287	0.7484612330040357	HCC2450	Non-Small Cell Lung Cancer	Lung	Lung
ACH-000690	-0.107691	1.3103401206121503	HCC2814	Non-Small Cell Lung Cancer	Lung	Lung
ACH-000515	0.214555	0.1110313123887439	HCC33	Lung Neuroendocrine Tumor	Lung	Lung
ACH-000575	-0.235058	0.0285692	HCC364	Non-Small Cell Lung Cancer	Lung	Lung
ACH-000840	-0.301231	0.3334237337251918	HCC366	Non-Small Cell Lung Cancer	Lung	Lung
ACH-000276	-0.143411	0.3448284969974411	HCC38	Invasive Breast Carcinoma	Breast	Breast
ACH-000667	-0.236126	0.2016338611696504	HCC44	Non-Small Cell Lung Cancer	Lung	Lung
ACH-000339	-0.994624	0.3219280948873623	HCC461	Non-Small Cell Lung Cancer	Lung	Lung
ACH-000872	-0.294556	3.0531113364595623	HCC515	Non-Small Cell Lung Cancer	Lung	Lung
ACH-000668	-0.0304953	0.0565835	HCC70	Invasive Breast Carcinoma	Breast	Breast
ACH-000029	-0.144584	3.613531652917927	HCC827GR5	Non-Small Cell Lung Cancer	Lung	Lung
ACH-000012	-0.213093	0.3673710656485294	HCC827	Non-Small Cell Lung Cancer	Lung	Lung
ACH-000454	-0.279425	0.8237493603082727	HCC95	Non-Small Cell Lung Cancer	Lung	Lung
ACH-000971	0.0713742	2.3015876466031866	HCT116	Colorectal Adenocarcinoma	Bowel	Bowel
ACH-000643	0.365568	0.2630344058337938	HDQP1	Invasive Breast Carcinoma	Breast	Breast
ACH-000954	-0.224062	0.1505596765753814	HEC1A	Endometrial Carcinoma	Uterus	Uterus
ACH-000996	-0.192972	0.2141248053528473	HEC251	Endometrial Carcinoma	Uterus	Uterus
ACH-000831	-0.261518	6.853870927483998	HEC50B	Endometrial Carcinoma	Uterus	Uterus
ACH-000994	0.0405738	4.22574	HEC59	Endometrial Carcinoma	Uterus	Uterus
ACH-000049	0.170826	0.2141248053528473	HEKTE	Non-Cancerous	Kidney	Kidney
ACH-001086	-0.211214	0.0840643	HELA	Cervical Adenocarcinoma	Cervix	Cervix
ACH-000004	-0.266678	0.2141248053528473	HEL	Acute Myeloid Leukemia	Myeloid	Myeloid
ACH-000625	0.14876	10.351933039396444	HEP3B217	Hepatocellular Carcinoma	Liver	Liver
ACH-000542	-0.193765	0.0565835	HEYA8	Ovarian Epithelial Tumor	Ovary/Fallopian Tube	Ovary/Fallopian Tube
ACH-000847	-0.30758	2.356143810225275	HGC27	Esophagogastric Adenocarcinoma	Esophagus/Stomach	Esophagus/Stomach
ACH-000002	0.5533224258030001	0.0840643	HL60	Acute Myeloid Leukemia	Myeloid	Myeloid
ACH-000393	-0.268756	0.0703893	HLF	Hepatocellular Carcinoma	Liver	Liver
ACH-000299	-0.0567526	0	HNT34	Acute Myeloid Leukemia	Myeloid	Myeloid
ACH-000861	-0.142839	3.93452	HOP62	Non-Small Cell Lung Cancer	Lung	Lung
ACH-000270	-0.328158	4.625854931368057	HPAC	Pancreatic Adenocarcinoma	Pancreas	Pancreas
ACH-000094	-0.419043	0.1890338243900171	HPAFII	Pancreatic Adenocarcinoma	Pancreas	Pancreas
ACH-000014	-0.25161	0.3334237337251918	HS294T	Melanoma	Skin	Skin
ACH-000148	-0.266578	0.4956951626240688	HS578T	Invasive Breast Carcinoma	Breast	Breast
ACH-000067	-0.423789	2.5185351389821804	HS683	Diffuse Glioma	CNS/Brain	CNS/Brain
ACH-000178	-0.130237	7.963589719907874	HS766T	Pancreatic Adenocarcinoma	Pancreas	Pancreas
ACH-000632	0.17513	0.1634987322828795	HS944T	Melanoma	Skin	Skin
ACH-000472	-0.257182	0.1505596765753814	HSC2	Head and Neck Squamous Cell Carcinoma	Head and Neck	Head and Neck
ACH-000778	-0.360857	0.2016338611696504	HSC3	Head and Neck Squamous Cell Carcinoma	Head and Neck	Head and Neck
ACH-000054	-0.0501532	0.2630344058337938	HT1080	Fibrosarcoma	Soft Tissue	Soft Tissue
ACH-000547	0.13588	5.454833906898869	HT1197	Bladder Urothelial Carcinoma	Bladder/Urinary Tract	Bladder/Urinary Tract
ACH-000322	-0.182775	0.411426	HT144	Melanoma	Skin	Skin
ACH-000552	-0.128855	3.63575	HT29	Colorectal Adenocarcinoma	Bowel	Bowel
ACH-000926	-0.287942	0.4646682670034443	HT55	Colorectal Adenocarcinoma	Bowel	Bowel
ACH-000239	-0.180994	0.1110313123887439	HUG1N	Esophagogastric Adenocarcinoma	Esophagus/Stomach	Esophagus/Stomach
ACH-000475	-0.388908	0.1763227726404629	HUH1	Hepatocellular Carcinoma	Liver	Liver
ACH-000118	-0.109763	0.4005379295837288	HUPT3	Pancreatic Adenocarcinoma	Pancreas	Pancreas
ACH-000538	0.158043	1.250961573533219	HUTU80	Small Bowel Cancer	Bowel	Bowel
ACH-000672	-0.172133	4.111031312388744	IALM	Non-Small Cell Lung Cancer	Lung	Lung
ACH-000882	0.16186125527200002	0.3895668117627256	IGR1	Melanoma	Skin	Skin
ACH-000550	0.170162	0.411426	IGR39	Melanoma	Skin	Skin
ACH-000966	0.027443489216299997	0.2387868595871164	IGROV1	Ovarian Epithelial Tumor	Ovary/Fallopian Tube	Ovary/Fallopian Tube
ACH-000919	-0.293789	0.1634987322828795	IM95	Esophagogastric Adenocarcinoma	Esophagus/Stomach	Esophagus/Stomach
ACH-000512	-0.154524	0.0285692	INA6	Non-Hodgkin Lymphoma	Lymphoid	Lymphoid
ACH-000629	0.277861	0.2750070474998698	IOMMLEE	Meningothelial Tumor	CNS/Brain	CNS/Brain
ACH-000915	0.024357	0.0840643	IPC298	Melanoma	Skin	Skin
ACH-000216	-0.558355	0.8953026213333066	JHESOAD1	Esophagogastric Adenocarcinoma	Esophagus/Stomach	Esophagus/Stomach
ACH-000620	-0.250002	3.959770155211468	JHH1	Hepatocellular Carcinoma	Liver	Liver
ACH-000734	-0.181968	2.875780063068488	JHH5	Hepatocellular Carcinoma	Liver	Liver
ACH-000324	0.109543	0.0565835	JHOC5	Ovarian Epithelial Tumor	Ovary/Fallopian Tube	Ovary/Fallopian Tube
ACH-000237	-0.0281284	0.0976108	JHOM1	Ovarian Epithelial Tumor	Ovary/Fallopian Tube	Ovary/Fallopian Tube
ACH-000132	-0.343055	0.7311832415722002	JHOS2	Ovarian Epithelial Tumor	Ovary/Fallopian Tube	Ovary/Fallopian Tube
ACH-000909	-0.169857	0.5260688116675876	JHUEM2	Endometrial Carcinoma	Uterus	Uterus
ACH-000711	-0.0976197	1.38405	JIMT1	Invasive Breast Carcinoma	Breast	Breast
ACH-000653	-0.0188761	0.1243281350022017	JJN3	Non-Hodgkin Lymphoma	Lymphoid	Lymphoid
ACH-001096	0.22620269121599998	6.584812212160065	JR	Rhabdomyosarcoma	Soft Tissue	Soft Tissue
ACH-000404	0.32926699274300003	0.5360529002402097	K029AX	Melanoma	Skin	Skin
ACH-000551	-0.0357495	0.0285692	K562	Myeloproliferative Neoplasms	Myeloid	Myeloid
ACH-000231	-0.184794	0.0565835	KALS1	Diffuse Glioma	CNS/Brain	CNS/Brain
ACH-000315	-0.0821982	0.2630344058337938	KARPAS422	Non-Hodgkin Lymphoma	Lymphoid	Lymphoid
ACH-000263	0.0958517	0.0840643	KASUMI1	Acute Myeloid Leukemia	Myeloid	Myeloid
ACH-000793	-0.35593	0.2016338611696504	KATOIII	Esophagogastric Adenocarcinoma	Esophagus/Stomach	Esophagus/Stomach
ACH-001099	0.000369918	0.4854268271702416	KD	Embryonal Tumor	CNS/Brain	CNS/Brain
ACH-000507	0.0726995	1.1953475983222193	KE39	Esophagogastric Adenocarcinoma	Esophagus/Stomach	Esophagus/Stomach
ACH-000969	-0.27504	0.0285692	KM12	Colorectal Adenocarcinoma	Bowel	Bowel
ACH-000889	-0.11107	0.2750070474998698	KMM1	Non-Hodgkin Lymphoma	Lymphoid	Lymphoid
ACH-000684	0.0923666	1.7949356628035362	KMRC1	Renal Cell Carcinoma	Kidney	Kidney
ACH-000709	0.0584803	0.2387868595871164	KMRC2	Renal Cell Carcinoma	Kidney	Kidney
ACH-000380	0.419187	0.0426443	KMS12BM	Non-Hodgkin Lymphoma	Lymphoid	Lymphoid
ACH-000445	-0.264436	0.1634987322828795	KNS60	Diffuse Glioma	CNS/Brain	CNS/Brain
ACH-000858	-0.287234	1.0840642647884746	KNS62	Non-Small Cell Lung Cancer	Lung	Lung
ACH-000479	-0.0115389	3.82782	KNS81	Diffuse Glioma	CNS/Brain	CNS/Brain
ACH-000281	-0.359922	4.192983169973992	KP2	Pancreatic Adenocarcinoma	Pancreas	Pancreas
ACH-000265	-0.474707	5.741736623826638	KP4	Pancreatic Adenocarcinoma	Pancreas	Pancreas
ACH-000028	0.0616845	0.7136958148433591	KPL1	Invasive Breast Carcinoma	Breast	Breast
ACH-000524	0.11241546423599999	5.950235100485688	KURAMOCHI	Ovarian Epithelial Tumor	Ovary/Fallopian Tube	Ovary/Fallopian Tube
ACH-000823	0.232833	2.7506065048355923	KYSE140	Esophageal Squamous Cell Carcinoma	Esophagus/Stomach	Esophagus/Stomach
ACH-000855	-0.0673026	0.1110313123887439	KYSE150	Esophageal Squamous Cell Carcinoma	Esophagus/Stomach	Esophagus/Stomach
ACH-000693	-0.115652	0.2868811477881615	KYSE180	Esophageal Squamous Cell Carcinoma	Esophagus/Stomach	Esophagus/Stomach
ACH-000777	-0.319817	2.2387868595871168	KYSE30	Esophageal Squamous Cell Carcinoma	Esophagus/Stomach	Esophagus/Stomach
ACH-000865	0.0102829	0.1505596765753814	KYSE450	Esophageal Squamous Cell Carcinoma	Esophagus/Stomach	Esophagus/Stomach
ACH-000824	-0.15802	0.2141248053528473	KYSE510	Esophageal Squamous Cell Carcinoma	Esophagus/Stomach	Esophagus/Stomach
ACH-000637	-0.266852	2.759155833800272	KYSE520	Esophageal Squamous Cell Carcinoma	Esophagus/Stomach	Esophagus/Stomach
ACH-000784	0.0210121	1.7398481026993275	KYSE70	Esophageal Squamous Cell Carcinoma	Esophagus/Stomach	Esophagus/Stomach
ACH-000685	-0.428741	0.0565835	L33	Adenosquamous Carcinoma of the Pancreas	Pancreas	Pancreas
ACH-000183	0.208212	0.0285692	L363	Non-Hodgkin Lymphoma	Lymphoid	Lymphoid
ACH-000301	0.283355	0.0565835	LAMA84	Myeloproliferative Neoplasms	Myeloid	Myeloid
ACH-001113	-0.0368853	0.137504	LC1SQSF	Non-Small Cell Lung Cancer	Lung	Lung
ACH-000627	-0.171706	0.5058909297299572	LCLC103H	Non-Small Cell Lung Cancer	Lung	Lung
ACH-000596	-0.289815	0.3895668117627256	LCLC97TM1	Non-Small Cell Lung Cancer	Lung	Lung
ACH-000769	0.0794712	0.0565835	LK2	Non-Small Cell Lung Cancer	Lung	Lung
ACH-000819	-0.437885	3.001802242633985	LN18	Diffuse Glioma	CNS/Brain	CNS/Brain
ACH-000328	0.135337	0.1763227726404629	LN215	Diffuse Glioma	CNS/Brain	CNS/Brain
ACH-000595	-0.287829	0.0285692	LN229	Diffuse Glioma	CNS/Brain	CNS/Brain
ACH-000591	0.156215	0.0976108	LN235	Diffuse Glioma	CNS/Brain	CNS/Brain
ACH-000128	-0.255843	0.0426443	LN319	Diffuse Glioma	CNS/Brain	CNS/Brain
ACH-000634	-0.289794	0.5655971758542251	LN340	Diffuse Glioma	CNS/Brain	CNS/Brain
ACH-000215	-0.0444978	1.4905701304462011	LN382	Diffuse Glioma	CNS/Brain	CNS/Brain
ACH-000455	-0.144743	0.3219280948873623	LN428	Diffuse Glioma	CNS/Brain	CNS/Brain
ACH-000673	-0.159886	0.0565835	LN443	Diffuse Glioma	CNS/Brain	CNS/Brain
ACH-000676	-0.247048	0.0976108	LN464	Diffuse Glioma	CNS/Brain	CNS/Brain
ACH-000977	-0.336289	0.5260688116675876	LNCAPCLONEFGC	Prostate Adenocarcinoma	Prostate	Prostate
ACH-000760	-0.219463	1.144046369616707	LNZ308	Diffuse Glioma	CNS/Brain	CNS/Brain
ACH-000176	0.0501083	0.5058909297299572	LOUNH91	Non-Small Cell Lung Cancer	Lung	Lung
ACH-000950	0.292213	0.5753123306874368	LOVO	Colorectal Adenocarcinoma	Bowel	Bowel
ACH-000750	-0.178182	0.4005379295837288	LOXIMVI	Melanoma	Skin	Skin
ACH-000957	-0.0233995	0.1634987322828795	LS180	Colorectal Adenocarcinoma	Bowel	Bowel
ACH-000985	-0.115642	0.0285692	LS411N	Colorectal Adenocarcinoma	Bowel	Bowel
ACH-000007	-0.0592171	0.2265085298086797	LS513	Colorectal Adenocarcinoma	Bowel	Bowel
ACH-000438	-0.316414	0.2868811477881615	LU65	Non-Small Cell Lung Cancer	Lung	Lung
ACH-000444	0.030196006273599998	0.8875252707415875	LU99	Non-Small Cell Lung Cancer	Lung	Lung
ACH-000390	-0.384087	0.3219280948873623	LUDLU1	Non-Small Cell Lung Cancer	Lung	Lung
ACH-000787	-0.109004	0.8875252707415875	LXF289	Non-Small Cell Lung Cancer	Lung	Lung
ACH-000152	-0.103959	0.3895668117627256	M059K	Diffuse Glioma	CNS/Brain	CNS/Brain
ACH-000019	0.200391	0.4222330006830478	MCF7	Invasive Breast Carcinoma	Breast	Breast
ACH-000044	-0.260964	0.2630344058337938	MDAMB134VI	Invasive Breast Carcinoma	Breast	Breast
ACH-000621	0.145358	1.0285691521967708	MDAMB157	Invasive Breast Carcinoma	Breast	Breast
ACH-000759	-0.0991155	6.177917792195843	MDAMB175VII	Invasive Breast Carcinoma	Breast	Breast
ACH-000768	0.032962771632599995	0.7907720378619999	MDAMB231	Invasive Breast Carcinoma	Breast	Breast
ACH-000934	0.15133	4.260778431893426	MDAMB361	Invasive Breast Carcinoma	Breast	Breast
ACH-000876	-0.250495	0.411426	MDAMB415	Invasive Breast Carcinoma	Breast	Breast
ACH-000884	-0.159696	0.3448284969974411	MDAMB435S	Melanoma	Skin	Skin
ACH-000573	0.0793418	0.4541758931858021	MDAMB436	Invasive Breast Carcinoma	Breast	Breast
ACH-000910	-0.236472	0.1763227726404629	MDAMB453	Invasive Breast Carcinoma	Breast	Breast
ACH-000849	-0.140757	0.933573	MDAMB468	Invasive Breast Carcinoma	Breast	Breast
ACH-000952	0.432721	0.4854268271702416	MDAPCA2B	Prostate Adenocarcinoma	Prostate	Prostate
ACH-000450	0.0349068	0.2016338611696504	MELHO	Melanoma	Skin	Skin
ACH-000881	-0.117826	0.3103401206121505	MELJUSO	Melanoma	Skin	Skin
ACH-000987	-0.182816	0.2868811477881615	MEWO	Melanoma	Skin	Skin
ACH-000192	-0.108159	1.3391373849195856	MFE280	Endometrial Carcinoma	Uterus	Uterus
ACH-001819	-0.266682	0.2265085298086797	MFM223	Invasive Breast Carcinoma	Breast	Breast
ACH-000391	0.12083	2.263034405833794	MHHES1	Ewing Sarcoma	Bone	Bone
ACH-000601	-0.0613163	0.4005379295837288	MIAPACA2	Pancreatic Adenocarcinoma	Pancreas	Pancreas
ACH-000351	-0.0393468	9.706478750512716	MKN1	Esophagogastric Adenocarcinoma	Esophagus/Stomach	Esophagus/Stomach
ACH-000356	0.068936	0.2630344058337938	MKN45	Esophagogastric Adenocarcinoma	Esophagus/Stomach	Esophagus/Stomach
ACH-000678	-0.00277954	0.4854268271702416	MKN7	Esophagogastric Adenocarcinoma	Esophagus/Stomach	Esophagus/Stomach
ACH-000763	-0.253941	0.0285692	MM1S	Non-Hodgkin Lymphoma	Lymphoid	Lymphoid
ACH-000362	0.20104344204900002	0.0840643	MOLM13	Acute Myeloid Leukemia	Myeloid	Myeloid
ACH-001129	0.164129	0.0285692	MONOMAC1	Acute Myeloid Leukemia	Myeloid	Myeloid
ACH-000006	0.14434532168199998	0.0565835	MONOMAC6	Acute Myeloid Leukemia	Myeloid	Myeloid
ACH-000851	-0.295755	2.307428525192248	MORCPR	Non-Small Cell Lung Cancer	Lung	Lung
ACH-000045	-0.0996438	0.0840643	MV411	Acute Myeloid Leukemia	Myeloid	Myeloid
ACH-000938	0.256831	0.0285692	NALM6	B-Lymphoblastic Leukemia/Lymphoma	Lymphoid	Lymphoid
ACH-000294	-0.0848987	0.0840643	NB4	Acute Myeloid Leukemia	Myeloid	Myeloid
ACH-000110	-0.35054	11.01708677336272	NCCSTCK140	Esophagogastric Adenocarcinoma	Esophagus/Stomach	Esophagus/Stomach
ACH-000866	0.133069	0.5058909297299572	NCIH1048	Lung Neuroendocrine Tumor	Lung	Lung
ACH-000780	0.273914	4.737686761409861	NCIH1105	Lung Neuroendocrine Tumor	Lung	Lung
ACH-000980	0.00313139	2.937344392150232	NCIH1155	Non-Small Cell Lung Cancer	Lung	Lung
ACH-000510	-0.298533	5.003602236680195	NCIH1299	Non-Small Cell Lung Cancer	Lung	Lung
ACH-000921	-0.0940721	1.4329594072761065	NCIH157DM	Non-Small Cell Lung Cancer	Lung	Lung
ACH-000666	-0.231406	1.1890338243900171	NCIH1355	Non-Small Cell Lung Cancer	Lung	Lung
ACH-000845	0.0715103	2.8439838440483265	NCIH1373	Non-Small Cell Lung Cancer	Lung	Lung
ACH-000327	0.0734585	0.3895668117627256	NCIH1395	Non-Small Cell Lung Cancer	Lung	Lung
ACH-000589	-0.155935	0.9486008474933558	NCIH1437	Non-Small Cell Lung Cancer	Lung	Lung
ACH-000506	-0.191332	0.0285692	NCIH146	Lung Neuroendocrine Tumor	Lung	Lung
ACH-000869	-0.263876	1.292781749227846	NCIH1568	Non-Small Cell Lung Cancer	Lung	Lung
ACH-000015	-0.305553	2.2203299548795554	NCIH1581	Non-Small Cell Lung Cancer	Lung	Lung
ACH-000744	-0.419346	0.7311832415722002	NCIH1623	Non-Small Cell Lung Cancer	Lung	Lung
ACH-000766	-0.112585	1.9373443921502325	NCIH1648	Non-Small Cell Lung Cancer	Lung	Lung
ACH-000035	-0.667155	0.3448284969974411	NCIH1650	Non-Small Cell Lung Cancer	Lung	Lung
ACH-000448	-0.0541184	0.2387868595871164	NCIH1666	Non-Small Cell Lung Cancer	Lung	Lung
ACH-000021	0.0394712	0.6507645591169022	NCIH1693	Non-Small Cell Lung Cancer	Lung	Lung
ACH-000431	-0.282085	0.0565835	NCIH1694	Lung Neuroendocrine Tumor	Lung	Lung
ACH-000747	0.0048644	1.0214797274104517	NCIH1703	Non-Small Cell Lung Cancer	Lung	Lung
ACH-000496	-0.272886	0.3448284969974411	NCIH1792	Non-Small Cell Lung Cancer	Lung	Lung
ACH-000559	-0.0648595	0.2868811477881615	NCIH1836	Lung Neuroendocrine Tumor	Lung	Lung
ACH-000586	0.24835518069600002	0.0840643	NCIH1876	Lung Neuroendocrine Tumor	Lung	Lung
ACH-000434	0.186913	0.3219280948873623	NCIH1915	Non-Small Cell Lung Cancer	Lung	Lung
ACH-000414	0.161476	0.3448284969974411	NCIH1944	Non-Small Cell Lung Cancer	Lung	Lung
ACH-000752	-0.511404	0.1110313123887439	NCIH196	Lung Neuroendocrine Tumor	Lung	Lung
ACH-000587	-0.142964	0.1505596765753814	NCIH1975	Non-Small Cell Lung Cancer	Lung	Lung
ACH-000533	-0.0763851	8.79815	NCIH2004RT	Rhabdoid Cancer	Kidney	Kidney
ACH-000886	0.152325	0.2265085298086797	NCIH2009	Non-Small Cell Lung Cancer	Lung	Lung
ACH-000781	0.0984607	0.5655971758542251	NCIH2023	Non-Small Cell Lung Cancer	Lung	Lung
ACH-000521	-0.218349	6.782146423554636	NCIH2030	Non-Small Cell Lung Cancer	Lung	Lung
ACH-000153	-0.579203	0.722466	NCIH2052	Pleural Mesothelioma	Pleura	Pleura
ACH-000841	-0.101547	0.4541758931858021	NCIH2087	Non-Small Cell Lung Cancer	Lung	Lung
ACH-000290	0.21583143430100002	0.0703893	NCIH209	Lung Neuroendocrine Tumor	Lung	Lung
ACH-000929	-0.166926	0.3785116232537298	NCIH2110	Non-Small Cell Lung Cancer	Lung	Lung
ACH-000639	0.021502202055799998	0.0565835	NCIH211	Lung Neuroendocrine Tumor	Lung	Lung
ACH-000311	-0.248214	0.2509615735332188	NCIH2122	Non-Small Cell Lung Cancer	Lung	Lung
ACH-000785	0.0330025	1.292781749227846	NCIH2126	Non-Small Cell Lung Cancer	Lung	Lung
ACH-000481	-0.239969	0.0426443	NCIH2170	Non-Small Cell Lung Cancer	Lung	Lung
ACH-000525	0.11489045669000002	0.8399595874895318	NCIH2171	Lung Neuroendocrine Tumor	Lung	Lung
ACH-000912	-0.378358	0.8953026213333066	NCIH2286	Lung Neuroendocrine Tumor	Lung	Lung
ACH-000718	-0.335918	0.918386	NCIH2291	Non-Small Cell Lung Cancer	Lung	Lung
ACH-000900	-0.0956966	5.081936081719432	NCIH23	Non-Small Cell Lung Cancer	Lung	Lung
ACH-000121	-0.584103	2.899175630480513	NCIH2405	Non-Small Cell Lung Cancer	Lung	Lung
ACH-000092	-0.261129	0.4750848829487828	NCIH2452	Pleural Mesothelioma	Pleura	Pleura
ACH-000700	-0.0250548	1.1890338243900171	NCIH2882	Non-Small Cell Lung Cancer	Lung	Lung
ACH-000251	-0.520405	0.4854268271702416	NCIH2887	Non-Small Cell Lung Cancer	Lung	Lung
ACH-001075	-0.492431	0.4541758931858021	NCIH292	Non-Small Cell Lung Cancer	Lung	Lung
ACH-000337	-0.128103	2.75702	NCIH3122	Non-Small Cell Lung Cancer	Lung	Lung
ACH-000837	-0.198368	5.020146573111776	NCIH322	Non-Small Cell Lung Cancer	Lung	Lung
ACH-000109	-0.0634937	0.963474	NCIH3255	Non-Small Cell Lung Cancer	Lung	Lung
ACH-000860	-0.493441	1.5897634869849773	NCIH358	Non-Small Cell Lung Cancer	Lung	Lung
ACH-000638	0.181477	0.0565835	NCIH441	Non-Small Cell Lung Cancer	Lung	Lung
ACH-000463	-0.26673	0.1243281350022017	NCIH460	Non-Small Cell Lung Cancer	Lung	Lung
ACH-000360	-0.212603	0.0976108	NCIH508	Colorectal Adenocarcinoma	Bowel	Bowel
ACH-000395	-0.0180017	0.4956951626240688	NCIH520	Non-Small Cell Lung Cancer	Lung	Lung
ACH-000343	0.178012	1.632268215499513	NCIH522	Non-Small Cell Lung Cancer	Lung	Lung
ACH-000767	0.00134325	0.1763227726404629	NCIH526	Lung Neuroendocrine Tumor	Lung	Lung
ACH-000378	0.0157321	1.01436	NCIH647	Non-Small Cell Lung Cancer	Lung	Lung
ACH-000945	0.10188252486199999	7.490249210627085	NCIH650	Non-Small Cell Lung Cancer	Lung	Lung
ACH-000177	-0.280377	0.2387868595871164	NCIH660	Prostate Small Cell Carcinoma	Prostate	Prostate
ACH-000853	0.18104438581500001	2.4594316186372973	NCIH661	Non-Small Cell Lung Cancer	Lung	Lung
ACH-000491	0.00792787	0.1505596765753814	NCIH716	Colorectal Adenocarcinoma	Bowel	Bowel
ACH-000775	-0.0690092	11.046646571089832	NCIH727	Lung Neuroendocrine Tumor	Lung	Lung
ACH-000416	0.0750011	0.0285692	NCIH838	Non-Small Cell Lung Cancer	Lung	Lung
ACH-000292	0.37190890592799997	1.1176950426697545	NCIH841	Lung Neuroendocrine Tumor	Lung	Lung
ACH-000710	0.0660617	1.713695814843359	NCIH854	Colorectal Adenocarcinoma	Bowel	Bowel
ACH-000427	-0.0281564	0.137504	NCIN87	Esophagogastric Adenocarcinoma	Esophagus/Stomach	Esophagus/Stomach
ACH-000001	0.279744	1.0772429989324606	NIHOVCAR3	Ovarian Epithelial Tumor	Ovary/Fallopian Tube	Ovary/Fallopian Tube
ACH-000168	-0.118639	0.0426443	NOMO1	Acute Myeloid Leukemia	Myeloid	Myeloid
ACH-000911	-0.20977	0.2387868595871164	NUGC3	Esophagogastric Adenocarcinoma	Esophagus/Stomach	Esophagus/Stomach
ACH-000704	0.063606	0.6959938131099002	OAW42	Ovarian Epithelial Tumor	Ovary/Fallopian Tube	Ovary/Fallopian Tube
ACH-000962	-0.582969	0.2016338611696504	OC314	Ovarian Epithelial Tumor	Ovary/Fallopian Tube	Ovary/Fallopian Tube
ACH-000113	-0.0485355	0.0565835	OCIAML2	Acute Myeloid Leukemia	Myeloid	Myeloid
ACH-000336	0.39157	0.0703893	OCIAML3	Acute Myeloid Leukemia	Myeloid	Myeloid
ACH-000065	0.44764908567100004	0.1763227726404629	OCIAML5	Acute Myeloid Leukemia	Myeloid	Myeloid
ACH-000436	-0.171832	0.0565835	OCIMY7	Non-Hodgkin Lymphoma	Lymphoid	Lymphoid
ACH-000383	-0.218097	1.2448870591235344	OE33	Esophagogastric Adenocarcinoma	Esophagus/Stomach	Esophagus/Stomach
ACH-000494	-0.12524	2.003602236680196	OELE	Non-Cancerous	Ovary/Fallopian Tube	Ovary/Fallopian Tube
ACH-000057	0.277356	0.0426443	OPM1	Non-Hodgkin Lymphoma	Lymphoid	Lymphoid
ACH-000024	0.298994	0.1763227726404629	OPM2	Non-Hodgkin Lymphoma	Lymphoid	Lymphoid
ACH-000159	0.132491	0.4854268271702416	OSRC2	Renal Cell Carcinoma	Kidney	Kidney
ACH-000688	-0.16768	2.5310694927259543	OV7	Ovarian Epithelial Tumor	Ovary/Fallopian Tube	Ovary/Fallopian Tube
ACH-000291	-0.323734	7.614047229964191	OV90	Ovarian Epithelial Tumor	Ovary/Fallopian Tube	Ovary/Fallopian Tube
ACH-000617	-0.523273	0.4541758931858021	OVCAR4	Ovarian Epithelial Tumor	Ovary/Fallopian Tube	Ovary/Fallopian Tube
ACH-000696	-0.0140062	0.4436066514756146	OVCAR8	Ovarian Epithelial Tumor	Ovary/Fallopian Tube	Ovary/Fallopian Tube
ACH-000527	0.046543606370000004	0.4956951626240688	OVISE	Ovarian Epithelial Tumor	Ovary/Fallopian Tube	Ovary/Fallopian Tube
ACH-000663	0.021798221765299997	0.2265085298086797	OVTOKO	Ovarian Epithelial Tumor	Ovary/Fallopian Tube	Ovary/Fallopian Tube
ACH-000139	-0.290828	0.1763227726404629	PANC0327	Pancreatic Adenocarcinoma	Pancreas	Pancreas
ACH-000417	-0.197028	0.3219280948873623	PANC0813	Pancreatic Adenocarcinoma	Pancreas	Pancreas
ACH-000060	0.120049	0.2630344058337938	PANC1005	Pancreatic Adenocarcinoma	Pancreas	Pancreas
ACH-000030	-0.275007	0.2016338611696504	PC14	Non-Small Cell Lung Cancer	Lung	Lung
ACH-000090	-0.314708	1.73118	PC3	Prostate Adenocarcinoma	Prostate	Prostate
ACH-000606	-0.354706	0.2868811477881615	PECAPJ34CLONEC12	Head and Neck Squamous Cell Carcinoma	Head and Neck	Head and Neck
ACH-000735	-0.0733129	0.4329594072761063	PECAPJ49	Head and Neck Squamous Cell Carcinoma	Head and Neck	Head and Neck
ACH-000034	0.510889	0.0565835	PLB985	Acute Myeloid Leukemia	Myeloid	Myeloid
ACH-001318	-0.416801	0.2509615735332188	PLCPRF5	Hepatocellular Carcinoma	Liver	Liver
ACH-000170	-0.0318323	0.137504	PRECLH	Non-Cancerous	Prostate	Prostate
ACH-000320	-0.0551404	6.827437980892547	PSN1	Pancreatic Adenocarcinoma	Pancreas	Pancreas
ACH-000347	-0.0262638	4.838951766951944	QGP1	Pancreatic Neuroendocrine Tumor	Pancreas	Pancreas
ACH-000041	0.0607563	1.5753123306874368	RDES	Ewing Sarcoma	Bone	Bone
ACH-000169	-0.17961	11.056095756038124	RD	Rhabdomyosarcoma	Soft Tissue	Soft Tissue
ACH-000960	-0.0843453	0.1505596765753814	REH	B-Lymphoblastic Leukemia/Lymphoma	Lymphoid	Lymphoid
ACH-000774	-0.499359	4.680324356844016	RERFLCAD2	Non-Small Cell Lung Cancer	Lung	Lung
ACH-000261	0.178144	1.01436	RERFLCAI	Non-Small Cell Lung Cancer	Lung	Lung
ACH-000833	-0.273263	4.391630261517429	RH30	Rhabdomyosarcoma	Soft Tissue	Soft Tissue
ACH-000100	-0.192848	9.752230096606754	RH41	Rhabdomyosarcoma	Soft Tissue	Soft Tissue
ACH-000505	-0.184771	5.658497136656478	RKN	Leiomyosarcoma	Soft Tissue	Soft Tissue
ACH-000943	0.0338334	0.0703893	RKO	Colorectal Adenocarcinoma	Bowel	Bowel
ACH-000965	-0.0813513	5.788163657037767	RL952	Endometrial Carcinoma	Uterus	Uterus
ACH-000719	-0.105518	0.1243281350022017	RMGI	Ovarian Epithelial Tumor	Ovary/Fallopian Tube	Ovary/Fallopian Tube
ACH-000701	-0.672772	2.344828496997441	RMUGS	Ovarian Epithelial Tumor	Ovary/Fallopian Tube	Ovary/Fallopian Tube
ACH-000874	0.31688535509599997	0	RS411	B-Lymphoblastic Leukemia/Lymphoma	Lymphoid	Lymphoid
ACH-000473	-0.0583731	7.652414788611288	RT112	Bladder Urothelial Carcinoma	Bladder/Urinary Tract	Bladder/Urinary Tract
ACH-000614	0.059947803329999994	0.2387868595871164	RVH421	Melanoma	Skin	Skin
ACH-000410	-0.0867135	0.8073549220576041	SAOS2	Osteosarcoma	Bone	Bone
ACH-000238	-0.301049	5.098453246309274	SCC4	Head and Neck Squamous Cell Carcinoma	Head and Neck	Head and Neck
ACH-000782	0.268042	0.2265085298086797	SEM	B-Lymphoblastic Leukemia/Lymphoma	Lymphoid	Lymphoid
ACH-000609	-0.0377057	5.154210530588339	SF126	Diffuse Glioma	CNS/Brain	CNS/Brain
ACH-000887	-0.304844	0.5849625007211562	SF172	Diffuse Glioma	CNS/Brain	CNS/Brain
ACH-000376	0.105467	0.4222330006830478	SF295	Diffuse Glioma	CNS/Brain	CNS/Brain
ACH-000490	-0.441887	0.8718436485093178	SF767	Cervical Squamous Cell Carcinoma	Cervix	Cervix
ACH-000441	0.3725	0.4436066514756146	SH4	Melanoma	Skin	Skin
ACH-000790	-0.286542	0.1890338243900171	SHP77	Lung Neuroendocrine Tumor	Lung	Lung
ACH-000556	-0.181332	0.4436066514756146	SIHA	Cervical Squamous Cell Carcinoma	Cervix	Cervix
ACH-000748	-0.00775245	6.490409679460006	SJSA1	Osteosarcoma	Bone	Bone
ACH-000017	-0.389447	0.3895668117627256	SKBR3	Invasive Breast Carcinoma	Breast	Breast
ACH-000400	0.131818	0.2630344058337938	SKCO1	Colorectal Adenocarcinoma	Bowel	Bowel
ACH-000087	-0.0487261	0.4005379295837288	SKES1	Ewing Sarcoma	Bone	Bone
ACH-000361	-0.0254309	4.280956313831056	SKHEP1	Hepatocellular Carcinoma	Liver	Liver
ACH-001190	-0.0933833	0.4541758931858021	SKMEL2	Melanoma	Skin	Skin
ACH-000423	-0.0489568	0.765535	SKMEL3	Melanoma	Skin	Skin
ACH-000730	0.0503961	0.2141248053528473	SKMEL5	Melanoma	Skin	Skin
ACH-000665	-0.0113194	3.1747259877061333	SKMES1	Non-Small Cell Lung Cancer	Lung	Lung
ACH-000363	-0.15218	0.0976108	SKMM2	Non-Hodgkin Lymphoma	Lymphoid	Lymphoid
ACH-001192	0.00669618	1.0214797274104517	SKNEP1	Ewing Sarcoma	Bone	Bone
ACH-001656	0.115933	0.0840643	SKNO1	Acute Myeloid Leukemia	Myeloid	Myeloid
ACH-000811	-0.0557684	0.4541758931858021	SKOV3	Ovarian Epithelial Tumor	Ovary/Fallopian Tube	Ovary/Fallopian Tube
ACH-000385	0.020143965546599998	0.4005379295837288	SKRC20	Renal Cell Carcinoma	Kidney	Kidney
ACH-000127	-0.36687	0.8155754288625725	SLR20	Bladder Urothelial Carcinoma	Bladder/Urinary Tract	Bladder/Urinary Tract
ACH-000016	0.32028	0.2141248053528473	SLR21	Renal Cell Carcinoma	Kidney	Kidney
ACH-000272	-0.0310404	0.0976108	SLR24	Renal Cell Carcinoma	Kidney	Kidney
ACH-000300	-0.0646577	3.969012307516316	SLR25	Renal Cell Carcinoma	Kidney	Kidney
ACH-000600	-0.1469	4.280956313831056	SLR26	Renal Cell Carcinoma	Kidney	Kidney
ACH-001196	-0.721093	10.48391652060712	SMSCTR	Rhabdomyosarcoma	Soft Tissue	Soft Tissue
ACH-000549	-0.63094	0.8953026213333066	SNU1076	Head and Neck Squamous Cell Carcinoma	Head and Neck	Head and Neck
ACH-000368	-0.0148979	0.3103401206121505	SNU1105	Diffuse Glioma	CNS/Brain	CNS/Brain
ACH-000466	-0.344511	1.992768430768924	SNU216	Esophagogastric Adenocarcinoma	Esophagus/Stomach	Esophagus/Stomach
ACH-000907	0.156152	5.446917864866026	SNU349	Renal Cell Carcinoma	Kidney	Kidney
ACH-000303	-0.566516	0.411426	SNU5	Esophagogastric Adenocarcinoma	Esophagus/Stomach	Esophagus/Stomach
ACH-000736	-0.0307755	0.411426	SNU601	Esophagogastric Adenocarcinoma	Esophagus/Stomach	Esophagus/Stomach
ACH-000407	-0.0885848	6.964167560681767	SNU685	Endometrial Carcinoma	Uterus	Uterus
ACH-000898	-0.364759	0.4005379295837288	SNU719	Esophagogastric Adenocarcinoma	Esophagus/Stomach	Esophagus/Stomach
ACH-000280	-0.117718	0.0976108	SNU840	Ovarian Epithelial Tumor	Ovary/Fallopian Tube	Ovary/Fallopian Tube
ACH-000460	-0.330952	0.7570232465074596	SNU8	Ovarian Epithelial Tumor	Ovary/Fallopian Tube	Ovary/Fallopian Tube
ACH-000722	-0.10432	0.4541758931858021	SNUC1	Colorectal Adenocarcinoma	Bowel	Bowel
ACH-000967	-0.179152	0.8155754288625725	SNUC2A	Colorectal Adenocarcinoma	Bowel	Bowel
ACH-000114	-0.745082	5.918863237274595	SU8686	Pancreatic Adenocarcinoma	Pancreas	Pancreas
ACH-000271	0.0604696	0.0565835	SUDHL10	Non-Hodgkin Lymphoma	Lymphoid	Lymphoid
ACH-000365	-0.294792	0.0840643	SUDHL4	Non-Hodgkin Lymphoma	Lymphoid	Lymphoid
ACH-001388	-0.182039	1.070389327891398	SUM102PT	Invasive Breast Carcinoma	Breast	Breast
ACH-001389	-0.476347	0.0285692	SUM1315MO2	Invasive Breast Carcinoma	Breast	Breast
ACH-001390	-0.253116	0.0285692	SUM149PT	Invasive Breast Carcinoma	Breast	Breast
ACH-001391	0.263854	0.137504	SUM159PT	Invasive Breast Carcinoma	Breast	Breast
ACH-001392	0.0420807	7.346956889378885	SUM185PE	Invasive Breast Carcinoma	Breast	Breast
ACH-001393	-0.0986168	0.0143553	SUM190PT	Invasive Breast Carcinoma	Breast	Breast
ACH-001394	-0.396226	0.1110313123887439	SUM229PE	Invasive Breast Carcinoma	Breast	Breast
ACH-001395	-0.272838	0.3448284969974411	SUM44PE	Invasive Breast Carcinoma	Breast	Breast
ACH-001396	-0.0045923	0.1505596765753814	SUM52PE	Invasive Breast Carcinoma	Breast	Breast
ACH-001201	0.043626656624099994	1.38405	SUMB002	Embryonal Tumor	CNS/Brain	CNS/Brain
ACH-000953	0.152171	0.0703893	SUPT1	T-Lymphoblastic Leukemia/Lymphoma	Lymphoid	Lymphoid
ACH-000890	-0.079779	4.85499	SW1271	Lung Neuroendocrine Tumor	Lung	Lung
ACH-000236	-0.25399	0.4436066514756146	SW1417	Colorectal Adenocarcinoma	Bowel	Bowel
ACH-000677	0.0743855	3.2600256559614555	SW1573	Non-Small Cell Lung Cancer	Lung	Lung
ACH-000883	0.0505133	0.4750848829487828	SW1783	Diffuse Glioma	CNS/Brain	CNS/Brain
ACH-000842	-0.183982	2.032100843167024	SW480	Colorectal Adenocarcinoma	Bowel	Bowel
ACH-000958	0.129941	0.4956951626240688	SW48	Colorectal Adenocarcinoma	Bowel	Bowel
ACH-000651	-0.0487753	0.8953026213333066	SW620	Colorectal Adenocarcinoma	Bowel	Bowel
ACH-000421	-0.117255	1.5008020530571575	SW837	Colorectal Adenocarcinoma	Bowel	Bowel
ACH-000147	-0.0324922	0.963474	T47D	Invasive Breast Carcinoma	Breast	Breast
ACH-000571	-0.479794	4.155425431747197	T98G	Diffuse Glioma	CNS/Brain	CNS/Brain
ACH-000424	0.13984465627599998	0.411426	TC71	Ewing Sarcoma	Bone	Bone
ACH-000720	-0.189546	0.1890338243900171	TCCSUP	Bladder Urothelial Carcinoma	Bladder/Urinary Tract	Bladder/Urinary Tract
ACH-000318	-0.24517	1.3895668117627256	TE10	Esophageal Squamous Cell Carcinoma	Esophagus/Stomach	Esophagus/Stomach
ACH-000488	-0.210762	2.9164766444377164	TE11	Esophageal Squamous Cell Carcinoma	Esophagus/Stomach	Esophagus/Stomach
ACH-000353	-0.302958	0.1505596765753814	TE15	Esophageal Squamous Cell Carcinoma	Esophagus/Stomach	Esophagus/Stomach
ACH-000647	-0.220233	0.9107326619029126	TE1	Esophageal Squamous Cell Carcinoma	Esophagus/Stomach	Esophagus/Stomach
ACH-000917	-0.146993	2.55582	TE4	Esophageal Squamous Cell Carcinoma	Esophagus/Stomach	Esophagus/Stomach
ACH-000605	-0.111	3.687060688339893	TE6	Esophageal Squamous Cell Carcinoma	Esophagus/Stomach	Esophagus/Stomach
ACH-000452	0.133865	2.4672794804599825	TE8	Esophageal Squamous Cell Carcinoma	Esophagus/Stomach	Esophagus/Stomach
ACH-000694	0.040254	0.5945485495503542	TE9	Esophageal Squamous Cell Carcinoma	Esophagus/Stomach	Esophagus/Stomach
ACH-000146	0.0914722	0.1505596765753814	THP1	Acute Myeloid Leukemia	Myeloid	Myeloid
ACH-000172	0.248738	0.6040713236688608	TM87	Embryonal Tumor	CNS/Brain	CNS/Brain
ACH-000048	-0.25705	0.2868811477881615	TOV112D	Ovarian Epithelial Tumor	Ovary/Fallopian Tube	Ovary/Fallopian Tube
ACH-000885	0.108033	1.726831217032493	TOV21G	Ovarian Epithelial Tumor	Ovary/Fallopian Tube	Ovary/Fallopian Tube
ACH-001211	-0.0930762	10.479982308009667	TTC549	Embryonal Tumor	CNS/Brain	CNS/Brain
ACH-000597	0.22573150662500002	0.1763227726404629	TTC709	Embryonal Tumor	CNS/Brain	CNS/Brain
ACH-000561	-0.190955	0.1763227726404629	TDOTT	Esophageal Squamous Cell Carcinoma	Esophagus/Stomach	Esophagus/Stomach
ACH-000459	0.011019436214299998	0.4750848829487828	TUHR10TKB	Renal Cell Carcinoma	Kidney	Kidney
ACH-000317	-0.0514692	0.4436066514756146	TUHR14TKB	Renal Cell Carcinoma	Kidney	Kidney
ACH-000495	-0.186146	0.5058909297299572	TUHR4TKB	Renal Cell Carcinoma	Kidney	Kidney
ACH-000430	-0.413826	0.6959938131099002	TYKNU	Ovarian Epithelial Tumor	Ovary/Fallopian Tube	Ovary/Fallopian Tube
ACH-000040	-0.438573	0.1243281350022017	U118MG	Diffuse Glioma	CNS/Brain	CNS/Brain
ACH-000208	0.024389950165400003	0.1505596765753814	U178	Diffuse Glioma	CNS/Brain	CNS/Brain
ACH-000232	-0.0826404	0.137504	U251MG	Diffuse Glioma	CNS/Brain	CNS/Brain
ACH-000364	-0.373474	4.280956313831056	U2OS	Osteosarcoma	Bone	Bone
ACH-000036	-0.227173	0.0565835	U343	Diffuse Glioma	CNS/Brain	CNS/Brain
ACH-000075	-0.149141	0.1634987322828795	U87MG	Diffuse Glioma	CNS/Brain	CNS/Brain
ACH-000406	0.058276631015599996	0.137504	U937	Acute Myeloid Leukemia	Myeloid	Myeloid
ACH-000579	-0.0355215	0.1890338243900171	UACC257	Melanoma	Skin	Skin
ACH-000568	-0.00132523	0.4222330006830478	UACC812	Invasive Breast Carcinoma	Breast	Breast
ACH-000554	-0.38904	0.2986583155645151	UACC893	Invasive Breast Carcinoma	Breast	Breast
ACH-000262	0.25334541318000003	0.1763227726404629	UOK101	Renal Cell Carcinoma	Kidney	Kidney
ACH-000115	0.0829442	0.411426	VCAP	Prostate Adenocarcinoma	Prostate	Prostate
ACH-000304	-0.103575	0.4329594072761063	WM115	Melanoma	Skin	Skin
ACH-000661	-0.136358	0.0840643	WM1799	Melanoma	Skin	Skin
ACH-001239	0.167068	0.6870606883398922	WM2664	Melanoma	Skin	Skin
ACH-000827	-0.125005	0.2986583155645151	WM793	Melanoma	Skin	Skin
ACH-000899	0.152104	0.2630344058337938	WM88	Melanoma	Skin	Skin
ACH-000765	-0.515987	0.1634987322828795	WM983B	Melanoma	Skin	Skin
ACH-000762	-0.628355	0.1890338243900171	YD38	Head and Neck Squamous Cell Carcinoma	Head and Neck	Head and Neck
ACH-000630	-0.563055	6.639376888638463	YD8	Head and Neck Squamous Cell Carcinoma	Head and Neck	Head and Neck
ACH-000570	-0.315728	1.3448284969974411	YKG1	Diffuse Glioma	CNS/Brain	CNS/Brain
ACH-000097	0.024060050732999997	0.1505596765753814	ZR751	Invasive Breast Carcinoma	Breast	Breast
ACH-000828	0.0911049	0.137504	ZR7530	Invasive Breast Carcinoma	Breast	Breast

## Sheet: Figure 3C CRISP
DepMap ID	IGF2 Gene Effect (Chronos) CRISPR (DepMap Public 23Q2+Score, Chronos)	IGF2 log2(TPM+1) Expression Public 23Q2	Cell Line Name	Primary Disease	Lineage	1 Lineage
ACH-000001	0.0963564	1.0772429989324606	NIHOVCAR3	Ovarian Epithelial Tumor	Ovary/Fallopian Tube	Ovary/Fallopian Tube
ACH-000004	-0.125801	0.2141248053528473	HEL	Acute Myeloid Leukemia	Myeloid	Myeloid
ACH-000005	0.0521331	0.1243281350022017	HEL9217	Acute Myeloid Leukemia	Myeloid	Myeloid
ACH-000007	0.0670485	0.2265085298086797	LS513	Colorectal Adenocarcinoma	Bowel	Bowel
ACH-000009	-0.202014	7.706185170563115	C2BBE1	Colorectal Adenocarcinoma	Bowel	Bowel
ACH-000011	0.0655219	0.3895668117627256	253J	Bladder Urothelial Carcinoma	Bladder/Urinary Tract	Bladder/Urinary Tract
ACH-000012	-0.131289	0.3673710656485294	HCC827	Non-Small Cell Lung Cancer	Lung	Lung
ACH-000013	0.0075033	1.3391373849195856	ONCODG1	Ovarian Epithelial Tumor	Ovary/Fallopian Tube	Ovary/Fallopian Tube
ACH-000014	0.0250341	0.3334237337251918	HS294T	Melanoma	Skin	Skin
ACH-000015	-0.130502	2.2203299548795554	NCIH1581	Non-Small Cell Lung Cancer	Lung	Lung
ACH-000017	0.0655234	0.3895668117627256	SKBR3	Invasive Breast Carcinoma	Breast	Breast
ACH-000018	-0.118804	2.957914598632985	T24	Bladder Urothelial Carcinoma	Bladder/Urinary Tract	Bladder/Urinary Tract
ACH-000019	-0.299409	0.4222330006830478	MCF7	Invasive Breast Carcinoma	Breast	Breast
ACH-000021	0.0150647	0.6507645591169022	NCIH1693	Non-Small Cell Lung Cancer	Lung	Lung
ACH-000022	0.0769203	0.3103401206121505	PATU8988S	Pancreatic Adenocarcinoma	Pancreas	Pancreas
ACH-000023	-0.0432297	0.1505596765753814	PATU8988T	Pancreatic Adenocarcinoma	Pancreas	Pancreas
ACH-000024	-0.0423935	0.1763227726404629	OPM2	Non-Hodgkin Lymphoma	Lymphoid	Lymphoid
ACH-000025	-0.229817	0.0426443	CH157MN	Meningothelial Tumor	CNS/Brain	CNS/Brain
ACH-000028	-0.0522845	0.7136958148433591	KPL1	Invasive Breast Carcinoma	Breast	Breast
ACH-000029	-0.0140232	3.613531652917927	HCC827GR5	Non-Small Cell Lung Cancer	Lung	Lung
ACH-000030	-0.0457028	0.2016338611696504	PC14	Non-Small Cell Lung Cancer	Lung	Lung
ACH-000035	-0.0950435	0.3448284969974411	NCIH1650	Non-Small Cell Lung Cancer	Lung	Lung
ACH-000036	-0.144409	0.0565835	U343	Diffuse Glioma	CNS/Brain	CNS/Brain
ACH-000037	-0.170871	0.6135316529179271	S117	Sarcoma, NOS	Soft Tissue	Soft Tissue
ACH-000039	-0.137042	0.4646682670034443	SKNMC	Ewing Sarcoma	Bone	Bone
ACH-000040	-0.182894	0.1243281350022017	U118MG	Diffuse Glioma	CNS/Brain	CNS/Brain
ACH-000041	0.2009034337900671	1.5753123306874368	RDES	Ewing Sarcoma	Bone	Bone
ACH-000042	-0.00799762	0.5558161550616396	PANC0203	Pancreatic Adenocarcinoma	Pancreas	Pancreas
ACH-000045	-0.218442	0.0840643	MV411	Acute Myeloid Leukemia	Myeloid	Myeloid
ACH-000048	-0.0392588	0.2868811477881615	TOV112D	Ovarian Epithelial Tumor	Ovary/Fallopian Tube	Ovary/Fallopian Tube
ACH-000052	0.2605399851896141	0.2265085298086797	A673	Ewing Sarcoma	Bone	Bone
ACH-000053	-0.0258641	0.3219280948873623	KARPAS299	Non-Hodgkin Lymphoma	Lymphoid	Lymphoid
ACH-000054	-0.0271922	0.2630344058337938	HT1080	Fibrosarcoma	Soft Tissue	Soft Tissue
ACH-000055	-0.041489	0.3561438102252753	D283MED	Embryonal Tumor	CNS/Brain	CNS/Brain
ACH-000060	0.153306	0.2630344058337938	PANC1005	Pancreatic Adenocarcinoma	Pancreas	Pancreas
ACH-000067	-0.15925	2.5185351389821804	HS683	Diffuse Glioma	CNS/Brain	CNS/Brain
ACH-000070	0.049597	0.0565835	697	B-Lymphoblastic Leukemia/Lymphoma	Lymphoid	Lymphoid
ACH-000074	-0.257464	0.3334237337251918	KU812	Myeloproliferative Neoplasms	Myeloid	Myeloid
ACH-000075	-0.241561	0.1634987322828795	U87MG	Diffuse Glioma	CNS/Brain	CNS/Brain
ACH-000076	-0.0147858	0.3673710656485294	NCO2	Myeloproliferative Neoplasms	Myeloid	Myeloid
ACH-000077	-0.0314272	0.3785116232537298	MJ	Non-Hodgkin Lymphoma	Lymphoid	Lymphoid
ACH-000078	-0.176126	3.092545741543565	MHHNB11	Neuroblastoma	Peripheral Nervous System	Peripheral Nervous System
ACH-000082	-0.0380503	0.4329594072761063	G292CLONEA141B1	Osteosarcoma	Bone	Bone
ACH-000085	-0.0606669	0.963474	T3M4	Pancreatic Adenocarcinoma	Pancreas	Pancreas
ACH-000086	0.0392943	0.137504	ACCMESO1	Pleural Mesothelioma	Pleura	Pleura
ACH-000090	-0.00428859	1.73118	PC3	Prostate Adenocarcinoma	Prostate	Prostate
ACH-000092	-0.0855118	0.4750848829487828	NCIH2452	Pleural Mesothelioma	Pleura	Pleura
ACH-000093	0.0612204	2.885574364371426	PANC0504	Pancreatic Adenocarcinoma	Pancreas	Pancreas
ACH-000094	-0.126931	0.1890338243900171	HPAFII	Pancreatic Adenocarcinoma	Pancreas	Pancreas
ACH-000095	-0.133975	0.1634987322828795	D341Med	Embryonal Tumor	CNS/Brain	CNS/Brain
ACH-000097	-0.124834	0.1505596765753814	ZR751	Invasive Breast Carcinoma	Breast	Breast
ACH-000098	-0.0133558	1.3045110418099528	GAMG	Diffuse Glioma	CNS/Brain	CNS/Brain
ACH-000099	-0.182701	10.087728018172488	SIMA	Neuroblastoma	Peripheral Nervous System	Peripheral Nervous System
ACH-000101	-0.161344	0	KE37	Non-Hodgkin Lymphoma	Lymphoid	Lymphoid
ACH-000103	-0.315973	7.188044796421695	CAOV4	Ovarian Epithelial Tumor	Ovary/Fallopian Tube	Ovary/Fallopian Tube
ACH-000108	-0.14118	0.4005379295837288	KP3	Adenosquamous Carcinoma of the Pancreas	Pancreas	Pancreas
ACH-000111	0.0732124	0.1243281350022017	HCC1187	Invasive Breast Carcinoma	Breast	Breast
ACH-000113	0.1090552271577988	0.0565835	OCIAML2	Acute Myeloid Leukemia	Myeloid	Myeloid
ACH-000114	0.0517148	5.918863237274595	SU8686	Pancreatic Adenocarcinoma	Pancreas	Pancreas
ACH-000115	-0.143249	0.411426	VCAP	Prostate Adenocarcinoma	Prostate	Prostate
ACH-000118	0.0163999	0.4005379295837288	HUPT3	Pancreatic Adenocarcinoma	Pancreas	Pancreas
ACH-000120	-0.199268	9.209355882940924	CHP212	Neuroblastoma	Peripheral Nervous System	Peripheral Nervous System
ACH-000123	-0.0795306	4.167518503735217	COV434	Ovarian Epithelial Tumor	Ovary/Fallopian Tube	Ovary/Fallopian Tube
ACH-000124	0.0235991	0.4436066514756146	OCILY19	Non-Hodgkin Lymphoma	Lymphoid	Lymphoid
ACH-000127	-0.0353408	0.8155754288625725	SLR20	Bladder Urothelial Carcinoma	Bladder/Urinary Tract	Bladder/Urinary Tract
ACH-000128	-0.000210787	0.0426443	LN319	Diffuse Glioma	CNS/Brain	CNS/Brain
ACH-000132	-0.067279	0.7311832415722002	JHOS2	Ovarian Epithelial Tumor	Ovary/Fallopian Tube	Ovary/Fallopian Tube
ACH-000133	0.0528976	2.9616233282869446	HS729	Rhabdomyosarcoma	Soft Tissue	Soft Tissue
ACH-000137	0.00752339	0.4541758931858021	8MGBA	Diffuse Glioma	CNS/Brain	CNS/Brain
ACH-000138	-0.0585042	4.589164236699772	CFPAC1	Pancreatic Adenocarcinoma	Pancreas	Pancreas
ACH-000139	0.2213567669008601	0.1763227726404629	PANC0327	Pancreatic Adenocarcinoma	Pancreas	Pancreas
ACH-000141	0.00837604	0.8875252707415875	SNU308	Intracholecystic Papillary Neoplasm	Biliary Tract	Biliary Tract
ACH-000142	0.0615698	4.817623257511431	CAL29	Bladder Urothelial Carcinoma	Bladder/Urinary Tract	Bladder/Urinary Tract
ACH-000143	0.0299572	3.9231491804723087	HCC2429	Non-Small Cell Lung Cancer	Lung	Lung
ACH-000144	-0.420779	11.24519614777278	RERFGC1B	Esophagogastric Adenocarcinoma	Esophagus/Stomach	Esophagus/Stomach
ACH-000145	-0.00908576	0.0976108	SKLMS1	Leiomyosarcoma	Soft Tissue	Soft Tissue
ACH-000146	-0.0574206	0.1505596765753814	THP1	Acute Myeloid Leukemia	Myeloid	Myeloid
ACH-000147	-0.12806	0.963474	T47D	Invasive Breast Carcinoma	Breast	Breast
ACH-000148	0.0141565	0.4956951626240688	HS578T	Invasive Breast Carcinoma	Breast	Breast
ACH-000149	-0.132402	0.5558161550616396	SKNSH	Neuroblastoma	Peripheral Nervous System	Peripheral Nervous System
ACH-000150	-0.170534	1.5897634869849773	HCC2935	Non-Small Cell Lung Cancer	Lung	Lung
ACH-000151	0.0589986	0.0285692	JM1	B-Lymphoblastic Leukemia/Lymphoma	Lymphoid	Lymphoid
ACH-000152	-0.0502211	0.3895668117627256	M059K	Diffuse Glioma	CNS/Brain	CNS/Brain
ACH-000153	0.0259008	0.722466	NCIH2052	Pleural Mesothelioma	Pleura	Pleura
ACH-000155	-0.0495485	3.607626220845488	SW1990	Pancreatic Adenocarcinoma	Pancreas	Pancreas
ACH-000159	-0.0201428	0.4854268271702416	OSRC2	Renal Cell Carcinoma	Kidney	Kidney
ACH-000160	-0.145092	0.0703893	BT12	Embryonal Tumor	CNS/Brain	CNS/Brain
ACH-000161	-0.239702	0.3219280948873623	CORL105	Non-Small Cell Lung Cancer	Lung	Lung
ACH-000163	0.1266557528027265	5.138323004056484	SW579	Head and Neck Squamous Cell Carcinoma	Head and Neck	Head and Neck
ACH-000164	-0.110493	2.4436066514756147	PANC1	Pancreatic Adenocarcinoma	Pancreas	Pancreas
ACH-000168	0.0221461	0.0426443	NOMO1	Acute Myeloid Leukemia	Myeloid	Myeloid
ACH-000169	-0.235522	11.056095756038124	RD	Rhabdomyosarcoma	Soft Tissue	Soft Tissue
ACH-000174	-0.0107795	0.0565835	CAL62	Anaplastic Thyroid Cancer	Thyroid	Thyroid
ACH-000176	0.00354063	0.5058909297299572	LOUNH91	Non-Small Cell Lung Cancer	Lung	Lung
ACH-000178	0.0499699	7.963589719907874	HS766T	Pancreatic Adenocarcinoma	Pancreas	Pancreas
ACH-000181	-0.0624256	3.2016338611696504	SCC9	Head and Neck Squamous Cell Carcinoma	Head and Neck	Head and Neck
ACH-000182	-0.0403002	0.8399595874895318	SNU869	Ampullary Carcinoma	Ampulla of Vater	Ampulla of Vater
ACH-000183	-0.343495	0.0285692	L363	Non-Hodgkin Lymphoma	Lymphoid	Lymphoid
ACH-000187	-0.16557	0.0840643	CORL311	Lung Neuroendocrine Tumor	Lung	Lung
ACH-000188	-0.137163	3.738767836800192	SCC25	Head and Neck Squamous Cell Carcinoma	Head and Neck	Head and Neck
ACH-000189	0.0426505	4.888986721186558	RCC10RGB	Renal Cell Carcinoma	Kidney	Kidney
ACH-000190	0.1323763058581953	3.0840642647884744	HDMYZ	Acute Myeloid Leukemia	Myeloid	Myeloid
ACH-000191	-0.0149216	0.5655971758542251	BHT101	Anaplastic Thyroid Cancer	Thyroid	Thyroid
ACH-000192	-0.116424	1.3391373849195856	MFE280	Endometrial Carcinoma	Uterus	Uterus
ACH-000195	0.0500913	0.5753123306874368	SET2	Acute Myeloid Leukemia	Myeloid	Myeloid
ACH-000198	-0.101474	0.3448284969974411	EOL1	Myeloproliferative Neoplasms	Myeloid	Myeloid
ACH-000200	0.0924395	0.3673710656485294	NMCG1	Diffuse Glioma	CNS/Brain	CNS/Brain
ACH-000202	-0.126153	0.5753123306874368	COLO320	Colorectal Adenocarcinoma	Bowel	Bowel
ACH-000204	-0.095908	0.0703893	LP1	Non-Hodgkin Lymphoma	Lymphoid	Lymphoid
ACH-000206	-0.103836	6.595294784005977	C8166	T-Lymphoblastic Leukemia/Lymphoma	Lymphoid	Lymphoid
ACH-000207	0.132476	0.6690267655096305	DETROIT562	Head and Neck Squamous Cell Carcinoma	Head and Neck	Head and Neck
ACH-000209	0.0782418	3.085764553778314	SNU1079	Intraductal Papillary Neoplasm of the Bile Duct	Biliary Tract	Biliary Tract
ACH-000211	-0.0207552	0.5849625007211562	DAOY	Embryonal Tumor	CNS/Brain	CNS/Brain
ACH-000212	-0.0225973	0.1763227726404629	CAL120	Invasive Breast Carcinoma	Breast	Breast
ACH-000213	0.0058558	1.1826922975161902	HUPT4	Pancreatic Adenocarcinoma	Pancreas	Pancreas
ACH-000215	0.0855863	1.4905701304462011	LN382	Diffuse Glioma	CNS/Brain	CNS/Brain
ACH-000216	0.0479682	0.8953026213333066	JHESOAD1	Esophagogastric Adenocarcinoma	Esophagus/Stomach	Esophagus/Stomach
ACH-000217	0.0210171	2.702657543390911	JHH6	Hepatocellular Carcinoma	Liver	Liver
ACH-000219	-0.0319137	0.2630344058337938	A375	Melanoma	Skin	Skin
ACH-000221	0.1083666741309242	0.5753123306874368	SNU398	Hepatocellular Carcinoma	Liver	Liver
ACH-000222	-0.0544042	0.1110313123887439	ASPC1	Pancreatic Adenocarcinoma	Pancreas	Pancreas
ACH-000223	0.0218966	0.2265085298086797	HCC1937	Invasive Breast Carcinoma	Breast	Breast
ACH-000226	0.0784139	0.0840643	SUPM2	Non-Hodgkin Lymphoma	Lymphoid	Lymphoid
ACH-000227	-0.160515	1.8953026213333068	KPNYN	Neuroblastoma	Peripheral Nervous System	Peripheral Nervous System
ACH-000228	-0.203491	1.7180875839605168	BICR31	Head and Neck Squamous Cell Carcinoma	Head and Neck	Head and Neck
ACH-000231	-0.0347657	0.0565835	KALS1	Diffuse Glioma	CNS/Brain	CNS/Brain
ACH-000232	-0.0207246	0.137504	U251MG	Diffuse Glioma	CNS/Brain	CNS/Brain
ACH-000233	-0.254094	0.4541758931858021	DEL	Non-Hodgkin Lymphoma	Lymphoid	Lymphoid
ACH-000234	-0.190742	2.0143552929770703	CAKI2	Renal Cell Carcinoma	Kidney	Kidney
ACH-000235	-0.0663325	0.6507645591169022	PANC0403	Pancreatic Adenocarcinoma	Pancreas	Pancreas
ACH-000237	0.0814337	0.0976108	JHOM1	Ovarian Epithelial Tumor	Ovary/Fallopian Tube	Ovary/Fallopian Tube
ACH-000238	0.0154656	5.098453246309274	SCC4	Head and Neck Squamous Cell Carcinoma	Head and Neck	Head and Neck
ACH-000243	-0.0235489	5.339137384919585	DANG	Pancreatic Adenocarcinoma	Pancreas	Pancreas
ACH-000244	0.0174654	0.7311832415722002	DKMG	Diffuse Glioma	CNS/Brain	CNS/Brain
ACH-000247	0.00783595	4.983221650742669	OCUM1	Esophagogastric Adenocarcinoma	Esophagus/Stomach	Esophagus/Stomach
ACH-000248	-0.208246	0.4750848829487828	AU565	Invasive Breast Carcinoma	Breast	Breast
ACH-000249	-0.161315	0.4854268271702416	CL11	Colorectal Adenocarcinoma	Bowel	Bowel
ACH-000250	-0.0747715	0.411426	KMRC20	Renal Cell Carcinoma	Kidney	Kidney
ACH-000251	-0.0451755	0.4854268271702416	NCIH2887	Non-Small Cell Lung Cancer	Lung	Lung
ACH-000252	-0.422183	10.165158245383909	LS1034	Colorectal Adenocarcinoma	Bowel	Bowel
ACH-000253	-0.078711	0.7398481026993274	COLO201	Colorectal Adenocarcinoma	Bowel	Bowel
ACH-000255	0.1532106925215157	0.5753123306874368	LMSU	Esophagogastric Adenocarcinoma	Esophagus/Stomach	Esophagus/Stomach
ACH-000256	-0.0908631	6.615004241635032	COV318	Ovarian Epithelial Tumor	Ovary/Fallopian Tube	Ovary/Fallopian Tube
ACH-000257	0.149102	0.3219280948873623	CORL279	Lung Neuroendocrine Tumor	Lung	Lung
ACH-000258	-0.101481	0.3785116232537298	DU4475	Invasive Breast Carcinoma	Breast	Breast
ACH-000259	-0.243434	9.45413	KELLY	Neuroblastoma	Peripheral Nervous System	Peripheral Nervous System
ACH-000260	-0.148276	7.8861233234888415	SKNAS	Neuroblastoma	Peripheral Nervous System	Peripheral Nervous System
ACH-000261	-0.0692158	1.01436	RERFLCAI	Non-Small Cell Lung Cancer	Lung	Lung
ACH-000262	-0.0559847	0.1763227726404629	UOK101	Renal Cell Carcinoma	Kidney	Kidney
ACH-000263	-0.405151	0.0840643	KASUMI1	Acute Myeloid Leukemia	Myeloid	Myeloid
ACH-000264	-0.0684798	5.566206293465506	CALU6	Non-Small Cell Lung Cancer	Lung	Lung
ACH-000265	0.00594439	5.741736623826638	KP4	Pancreatic Adenocarcinoma	Pancreas	Pancreas
ACH-000266	-0.0485916	1.6507645591169022	SNU213	Pancreatic Adenocarcinoma	Pancreas	Pancreas
ACH-000269	-0.116063	0.2986583155645151	AM38	Diffuse Glioma	CNS/Brain	CNS/Brain
ACH-000271	-0.273349	0.0565835	SUDHL10	Non-Hodgkin Lymphoma	Lymphoid	Lymphoid
ACH-000272	-0.0655891	0.0976108	SLR24	Renal Cell Carcinoma	Kidney	Kidney
ACH-000273	-0.0241015	1	SF539	Diffuse Glioma	CNS/Brain	CNS/Brain
ACH-000274	-0.0430003	0.2265085298086797	HS852T	Melanoma	Skin	Skin
ACH-000276	0.0722147	0.3448284969974411	HCC38	Invasive Breast Carcinoma	Breast	Breast
ACH-000277	0.0369129	1.063502942306158	HCC1419	Invasive Breast Carcinoma	Breast	Breast
ACH-000278	0.1126153002361476	0.0840643	COV362	Ovarian Epithelial Tumor	Ovary/Fallopian Tube	Ovary/Fallopian Tube
ACH-000279	0.0358921	0.1763227726404629	EWS502	Ewing Sarcoma	Bone	Bone
ACH-000280	-0.175885	0.0976108	SNU840	Ovarian Epithelial Tumor	Ovary/Fallopian Tube	Ovary/Fallopian Tube
ACH-000281	-0.156465	4.192983169973992	KP2	Pancreatic Adenocarcinoma	Pancreas	Pancreas
ACH-000282	-0.207256	0.5160151470036647	NCIH1755	Non-Small Cell Lung Cancer	Lung	Lung
ACH-000286	-0.0375972	9.90709	SNU1033	Colorectal Adenocarcinoma	Bowel	Bowel
ACH-000288	-0.027007	0.2265085298086797	BT549	Invasive Breast Carcinoma	Breast	Breast
ACH-000290	-0.105538	0.0703893	NCIH209	Lung Neuroendocrine Tumor	Lung	Lung
ACH-000291	-0.155527	7.614047229964191	OV90	Ovarian Epithelial Tumor	Ovary/Fallopian Tube	Ovary/Fallopian Tube
ACH-000292	0.0714194	1.1176950426697545	NCIH841	Lung Neuroendocrine Tumor	Lung	Lung
ACH-000293	-0.129176	3.119356177039676	KLE	Endometrial Carcinoma	Uterus	Uterus
ACH-000294	-0.148694	0.0840643	NB4	Acute Myeloid Leukemia	Myeloid	Myeloid
ACH-000295	0.0803658	0.3673710656485294	EM2	Myeloproliferative Neoplasms	Myeloid	Myeloid
ACH-000296	-0.0860499	4.417515002885087	OUMS23	Colorectal Adenocarcinoma	Bowel	Bowel
ACH-000302	0.0479099	5.836681593327116	SNU1077	Endometrial Carcinoma	Uterus	Uterus
ACH-000303	0.1586968960409757	0.411426	SNU5	Esophagogastric Adenocarcinoma	Esophagus/Stomach	Esophagus/Stomach
ACH-000304	-0.052619	0.4329594072761063	WM115	Melanoma	Skin	Skin
ACH-000305	-0.176927	2.127633279725874	ECGI10	Esophageal Squamous Cell Carcinoma	Esophagus/Stomach	Esophagus/Stomach
ACH-000307	-0.0818603	3.797012977836145	PK1	Pancreatic Adenocarcinoma	Pancreas	Pancreas
ACH-000308	0.0153134	1.2868811477881614	EFO21	Ovarian Epithelial Tumor	Ovary/Fallopian Tube	Ovary/Fallopian Tube
ACH-000310	-0.04046	0.3103401206121505	IMR32	Neuroblastoma	Peripheral Nervous System	Peripheral Nervous System
ACH-000311	0.0372559	0.2509615735332188	NCIH2122	Non-Small Cell Lung Cancer	Lung	Lung
ACH-000312	-0.136503	0.4854268271702416	SKNBE2	Neuroblastoma	Peripheral Nervous System	Peripheral Nervous System
ACH-000313	-0.0586997	0.7739963251111731	KMRC3	Renal Cell Carcinoma	Kidney	Kidney
ACH-000315	-0.375546	0.2630344058337938	KARPAS422	Non-Hodgkin Lymphoma	Lymphoid	Lymphoid
ACH-000316	-0.0243302	0.1763227726404629	SNU886	Hepatocellular Carcinoma	Liver	Liver
ACH-000317	-0.0986586	0.4436066514756146	TUHR14TKB	Renal Cell Carcinoma	Kidney	Kidney
ACH-000318	-0.0259174	1.3895668117627256	TE10	Esophageal Squamous Cell Carcinoma	Esophagus/Stomach	Esophagus/Stomach
ACH-000319	-0.0239286	4.12267	MPP89	Pleural Mesothelioma	Pleura	Pleura
ACH-000320	-0.0886533	6.827437980892547	PSN1	Pancreatic Adenocarcinoma	Pancreas	Pancreas
ACH-000322	-0.012145	0.411426	HT144	Melanoma	Skin	Skin
ACH-000323	0.0297258	0.7048719644563528	42MGBA	Diffuse Glioma	CNS/Brain	CNS/Brain
ACH-000324	-0.0787154	0.0565835	JHOC5	Ovarian Epithelial Tumor	Ovary/Fallopian Tube	Ovary/Fallopian Tube
ACH-000325	-0.165153	0.3448284969974411	SNU620	Esophagogastric Adenocarcinoma	Esophagus/Stomach	Esophagus/Stomach
ACH-000326	0.0496995	0.3673710656485294	JURLMK1	Myeloproliferative Neoplasms	Myeloid	Myeloid
ACH-000329	0.00547597	3.45022	CCFSTTG1	Diffuse Glioma	CNS/Brain	CNS/Brain
ACH-000330	0.0981645	0.2016338611696504	EFM19	Invasive Breast Carcinoma	Breast	Breast
ACH-000331	-0.0344146	0.4854268271702416	ISTMES2	Pleural Mesothelioma	Pleura	Pleura
ACH-000332	-0.0422876	3.381283372503784	YAPC	Pancreatic Adenocarcinoma	Pancreas	Pancreas
ACH-000334	-0.0631796	0.0976108	DB	Non-Hodgkin Lymphoma	Lymphoid	Lymphoid
ACH-000335	0.0208881	1.4276061727818994	MSTO211H	Pleural Mesothelioma	Pleura	Pleura
ACH-000336	-0.0698144	0.0703893	OCIAML3	Acute Myeloid Leukemia	Myeloid	Myeloid
ACH-000337	0.1001455687615176	2.75702	NCIH3122	Non-Small Cell Lung Cancer	Lung	Lung
ACH-000339	-0.0169869	0.3219280948873623	HCC461	Non-Small Cell Lung Cancer	Lung	Lung
ACH-000341	-0.100203	4.705977901682522	SKNFI	Neuroblastoma	Peripheral Nervous System	Peripheral Nervous System
ACH-000343	-0.250654	1.632268215499513	NCIH522	Non-Small Cell Lung Cancer	Lung	Lung
ACH-000344	0.00107836	0.4329594072761063	SNU668	Esophagogastric Adenocarcinoma	Esophagus/Stomach	Esophagus/Stomach
ACH-000346	-0.312129	0.2868811477881615	JVM3	Non-Hodgkin Lymphoma	Lymphoid	Lymphoid
ACH-000348	-0.0454783	0.3334237337251918	RPMI7951	Melanoma	Skin	Skin
ACH-000350	-0.239824	1.1043366598147355	COLO678	Colorectal Adenocarcinoma	Bowel	Bowel
ACH-000352	-0.0517875	1.2387868595871168	HCC1428	Invasive Breast Carcinoma	Breast	Breast
ACH-000354	-0.0569873	0.3895668117627256	CAPAN1	Pancreatic Adenocarcinoma	Pancreas	Pancreas
ACH-000355	-0.449281	0.0840643	NCIH82	Lung Neuroendocrine Tumor	Lung	Lung
ACH-000356	0.0674942	0.2630344058337938	MKN45	Esophagogastric Adenocarcinoma	Esophagus/Stomach	Esophagus/Stomach
ACH-000359	-0.174218	0.411426	MG63	Osteosarcoma	Bone	Bone
[truncated: 804 more rows]

## Sheet: Figure 5 IGFR1R (INSR) vs IGF2
DepMap ID	IGF2 log2(TPM+1) Expression Public 23Q2	INSR log2(TPM+1) Expression Public 23Q2	Cell Line Name	Primary Disease	Lineage
[truncated: 1,450 more rows]

[truncated: 1 more sheets: URLs to data in DEPMAP]
